# Supplementary material for: 3-Methyl-1-phenyl-4-[(Z)-phen­yl(4-acetamido­anilino)methyl­idene]-1H-pyrazol-5(4H)-one
Source: Acta Crystallogr Sect E Struct Rep Online. 2012 Jun 20;68(Pt 7):o2132. doi: 10.1107/S1600536812026840 (PMC3393943; doi:10.1107/S1600536812026840)
Supplement: Supplementary file 1 [file e-68-o2132-sup1.cif]

##############################################################################
#                                                                            #
# This CIF contains the data in a paper accepted for publication in          #
# Acta Crystallographica Section E. It conforms to the requirements of       #
# Notes for Authors for Acta Crystallographica Section E, and has been       #
# peer reviewed under the auspices of the IUCr Commission on Journals.       #
#                                                                            #
# Full details of the Crystallographic Information File format               #
# are given in the paper "The Crystallographic Information File (CIF):       #
# a New Standard Archive File for Crystallography" by S. R. Hall, F. H.      #
# Allen and I. D. Brown [Acta Cryst. (1991), A47, 655-685].                  #
#                                                                            #
# The current version of the core CIF dictionary is obtainable from          #
# ftp://ftp.iucr.org/pub/cif_core.dic.                                       #
#                                                                            #
# Software is freely available for graphical display of the structure(s)     #
# in this CIF. For information consult the CIF software page                 #
# http://www.iucr.org/resources/cif/software.                                #
#                                                                            #
# This file may be used for bona fide research purposes within the           #
# scientific community so long as proper attribution is given to the journal # 
# article from which it was obtained.                                        #
#                                                                            #
##############################################################################
data_I
_audit_creation_method     SHELXL-97
_chemical_name_systematic
;
3-Methyl-1-phenyl-4-[(<i>Z</i>)-phenyl(4-acetamidoanilino)methylidene]-
1<i>H</i>-pyrazol-5(4<i>H</i>)-one
;
_chemical_name_common     ?
_chemical_formula_moiety     'C25 H22 N4 O2'
_chemical_formula_sum     'C25 H22 N4 O2'
_chemical_formula_iupac     'C25 H22 N4 O2'
_chemical_formula_weight     410.47
_chemical_melting_point     567(9)
_symmetry_cell_setting     monoclinic
_symmetry_space_group_name_H-M     'P 21/n'
_symmetry_space_group_name_hall     '-P 2yn'
loop_
    _symmetry_equiv_pos_as_xyz
    'x, y, z'
    '-x+1/2, y+1/2, -z+1/2'
    '-x, -y, -z'
    'x-1/2, -y-1/2, z-1/2'
_cell_length_a     7.1800(4)
_cell_length_b     11.0562(7)
_cell_length_c     27.3932(16)
_cell_angle_alpha     90.00
_cell_angle_beta     95.138(4)
_cell_angle_gamma     90.00
_cell_volume     2165.8(2)
_cell_formula_units_Z     4
_cell_measurement_reflns_used     3801
_cell_measurement_theta_min     2.37
_cell_measurement_theta_max     22.15
_cell_measurement_temperature     296(2)
_exptl_crystal_description     block
_exptl_crystal_colour     yellow
_exptl_crystal_size_max     0.19
_exptl_crystal_size_mid     0.18
_exptl_crystal_size_min     0.15
_exptl_crystal_density_diffrn     1.259
_exptl_crystal_density_meas     ?
_exptl_crystal_density_method     'not measured'
_exptl_crystal_F_000     864
_exptl_absorpt_coefficient_mu     0.082
_exptl_absorpt_correction_type     multi-scan
_exptl_absorpt_process_details     '(<i>SADABS</i>; Bruker, 2007)'
_exptl_absorpt_correction_T_min     0.985
_exptl_absorpt_correction_T_max     0.988
_exptl_special_details     ?
_diffrn_ambient_temperature     296(2)
_diffrn_radiation_type     MoK\a
_diffrn_radiation_wavelength     0.71073
_diffrn_radiation_source     'fine-focus sealed tube'
_diffrn_radiation_monochromator     graphite
_diffrn_measurement_device_type     'Bruker APEXII CCD'
_diffrn_measurement_method     '\f and \w scans'
_diffrn_detector_area_resol_mean     ?
_diffrn_reflns_number     19323
_diffrn_reflns_av_R_equivalents     0.0371
_diffrn_reflns_av_sigmaI/netI     0.0405
_diffrn_reflns_theta_min     1.49
_diffrn_reflns_theta_max     27.89
_diffrn_reflns_theta_full     27.89
_diffrn_measured_fraction_theta_max     0.997
_diffrn_measured_fraction_theta_full     0.997
_diffrn_reflns_limit_h_min     -9
_diffrn_reflns_limit_h_max     9
_diffrn_reflns_limit_k_min     -14
_diffrn_reflns_limit_k_max     12
_diffrn_reflns_limit_l_min     -36
_diffrn_reflns_limit_l_max     31
_diffrn_standards_number     0
_diffrn_standards_interval_count     0
_diffrn_standards_interval_time     0
_diffrn_standards_decay_%     .
_refine_special_details
;
Refinement of <i>F</i>^2^ against ALL reflections. The weighted <i>R</i>-factor
<i>wR</i> and goodness of fit <i>S</i> are based on <i>F</i>^2^, conventional
<i>R</i>-factors <i>R</i> are based on <i>F</i>, with <i>F</i> set to zero for
negative <i>F</i>^2^. The threshold expression of <i>F</i>^2^ >
\s(<i>F</i>^2^) is used only for calculating <i>R</i>-factors(gt) <i>etc</i>.
and is not relevant to the choice of reflections for refinement.
<i>R</i>-factors based on <i>F</i>^2^ are statistically about twice as large
as those based on <i>F</i>, and <i>R</i>- factors based on ALL data will be
even larger.
;
_reflns_number_total     5168
_reflns_number_gt     3047
_reflns_threshold_expression     I>2sigma(I)
_refine_ls_structure_factor_coef     Fsqd
_refine_ls_matrix_type     full
_refine_ls_R_factor_all     0.0956
_refine_ls_R_factor_gt     0.0526
_refine_ls_wR_factor_gt     0.1466
_refine_ls_wR_factor_ref     0.1693
_refine_ls_goodness_of_fit_ref     1.024
_refine_ls_restrained_S_all     1.024
_refine_ls_number_reflns     5168
_refine_ls_number_parameters     280
_refine_ls_number_restraints     0
_refine_ls_hydrogen_treatment     constr
_refine_ls_weighting_scheme     calc
_refine_ls_weighting_details
         'calc w=1/[\s^2^(Fo^2^)+(0.0834P)^2^+0.3021P] where P=(Fo^2^+2Fc^2^)/3'
_atom_sites_solution_hydrogens     geom
_atom_sites_solution_primary     direct
_atom_sites_solution_secondary     difmap
_refine_ls_shift/su_max     0.000
_refine_ls_shift/su_mean     0.000
_refine_diff_density_max     0.180
_refine_diff_density_min     -0.224
_refine_ls_extinction_method     none
_refine_ls_extinction_coef     ?
loop_
    _atom_type_symbol
    _atom_type_description
    _atom_type_scat_dispersion_real
    _atom_type_scat_dispersion_imag
    _atom_type_scat_source
    'C' 'C' 0.0033 0.0016
                         'International Tables Vol C Tables 4.2.6.8 and 6.1.1.4'
    'H' 'H' 0.0000 0.0000
                         'International Tables Vol C Tables 4.2.6.8 and 6.1.1.4'
    'N' 'N' 0.0061 0.0033
                         'International Tables Vol C Tables 4.2.6.8 and 6.1.1.4'
    'O' 'O' 0.0106 0.0060
                         'International Tables Vol C Tables 4.2.6.8 and 6.1.1.4'
_computing_data_collection     '<i>APEX2</i> (Bruker, 2007)'
_computing_cell_refinement     '<i>SAINT</i> (Bruker, 2007)'
_computing_data_reduction     '<i>SAINT</i> (Bruker, 2007)'
_computing_structure_solution     '<i>SHELXS97</i> (Sheldrick, 2008)'
_computing_structure_refinement     '<i>SHELXL97</i> (Sheldrick, 2008)'
_computing_molecular_graphics     '<i>SHELXTL</i> (Sheldrick, 2008)'
_computing_publication_material     '<i>SHELXTL</i> (Sheldrick, 2008)'
loop_
    _atom_site_type_symbol
    _atom_site_label
    _atom_site_fract_x
    _atom_site_fract_y
    _atom_site_fract_z
    _atom_site_U_iso_or_equiv
    _atom_site_adp_type
    _atom_site_calc_flag
    _atom_site_refinement_flags
    _atom_site_occupancy
    _atom_site_symmetry_multiplicity
    _atom_site_disorder_assembly
    _atom_site_disorder_group
    C C1 1.1453(4) 0.8096(3) 0.15116(9) 0.0775(7) Uani d . 1 1 . .
    H H1A 1.2285 0.8712 0.1610 0.093 Uiso calc R 1 1 . .
    C C2 0.9601(4) 0.8167(2) 0.16072(10) 0.0790(7) Uani d . 1 1 . .
    H H2B 0.9189 0.8829 0.1777 0.095 Uiso calc R 1 1 . .
    C C3 0.8358(3) 0.7268(2) 0.14534(8) 0.0648(6) Uani d . 1 1 . .
    H H3B 0.7110 0.7325 0.1517 0.078 Uiso calc R 1 1 . .
    C C4 0.8971(3) 0.62867(18) 0.12057(7) 0.0485(5) Uani d . 1 1 . .
    C C5 1.0823(3) 0.6204(2) 0.11169(8) 0.0600(6) Uani d . 1 1 . .
    H H5A 1.1247 0.5535 0.0953 0.072 Uiso calc R 1 1 . .
    C C6 1.2045(3) 0.7111(2) 0.12710(9) 0.0718(7) Uani d . 1 1 . .
    H H6A 1.3295 0.7051 0.1210 0.086 Uiso calc R 1 1 . .
    C C7 0.6243(3) 0.48691(17) 0.12369(7) 0.0464(5) Uani d . 1 1 . .
    C C8 0.5483(3) 0.39817(17) 0.08929(6) 0.0441(5) Uani d . 1 1 . .
    C C9 0.6660(3) 0.40227(18) 0.04957(7) 0.0498(5) Uani d . 1 1 . .
    C C10 0.6607(4) 0.3296(2) 0.00387(8) 0.0725(7) Uani d . 1 1 . .
    H H10A 0.7596 0.3552 -0.0151 0.109 Uiso calc R 1 1 . .
    H H10B 0.5424 0.3410 -0.0148 0.109 Uiso calc R 1 1 . .
    H H10C 0.6766 0.2456 0.0121 0.109 Uiso calc R 1 1 . .
    C C11 0.4038(3) 0.31978(17) 0.09954(6) 0.0447(4) Uani d . 1 1 . .
    C C12 0.3277(3) 0.22780(18) 0.06380(6) 0.0456(5) Uani d . 1 1 . .
    C C13 0.3630(3) 0.10682(19) 0.07272(8) 0.0581(6) Uani d . 1 1 . .
    H H13A 0.4253 0.0827 0.1023 0.070 Uiso calc R 1 1 . .
    C C14 0.3063(4) 0.0220(2) 0.03798(9) 0.0746(7) Uani d . 1 1 . .
    H H14A 0.3336 -0.0593 0.0438 0.090 Uiso calc R 1 1 . .
    C C15 0.2096(4) 0.0564(3) -0.00520(9) 0.0771(7) Uani d . 1 1 . .
    H H15A 0.1720 -0.0014 -0.0287 0.092 Uiso calc R 1 1 . .
    C C16 0.1685(4) 0.1755(3) -0.01361(8) 0.0719(7) Uani d . 1 1 . .
    H H16A 0.0998 0.1984 -0.0425 0.086 Uiso calc R 1 1 . .
    C C17 0.2282(3) 0.2620(2) 0.02036(7) 0.0617(6) Uani d . 1 1 . .
    H H17A 0.2018 0.3432 0.0142 0.074 Uiso calc R 1 1 . .
    C C18 0.1978(3) 0.25908(17) 0.16386(7) 0.0463(5) Uani d . 1 1 . .
    C C19 0.2328(3) 0.21907(19) 0.21160(7) 0.0498(5) Uani d . 1 1 . .
    H H19A 0.3489 0.2333 0.2285 0.060 Uiso calc R 1 1 . .
    C C20 0.0977(3) 0.15856(18) 0.23422(7) 0.0491(5) Uani d . 1 1 . .
    H H20A 0.1231 0.1323 0.2664 0.059 Uiso calc R 1 1 . .
    C C21 -0.0763(3) 0.13596(17) 0.20977(6) 0.0443(4) Uani d . 1 1 . .
    C C22 -0.1115(3) 0.17695(19) 0.16203(7) 0.0549(5) Uani d . 1 1 . .
    H H22A -0.2276 0.1631 0.1451 0.066 Uiso calc R 1 1 . .
    C C23 0.0252(3) 0.2384(2) 0.13947(7) 0.0550(5) Uani d . 1 1 . .
    H H23A -0.0001 0.2660 0.1075 0.066 Uiso calc R 1 1 . .
    C C24 -0.3715(3) 0.02447(19) 0.21917(8) 0.0542(5) Uani d . 1 1 . .
    C C25 -0.4773(3) -0.0323(2) 0.25790(9) 0.0727(7) Uani d . 1 1 . .
    H H25A -0.5909 -0.0673 0.2430 0.109 Uiso calc R 1 1 . .
    H H25B -0.5068 0.0283 0.2811 0.109 Uiso calc R 1 1 . .
    H H25C -0.4021 -0.0942 0.2744 0.109 Uiso calc R 1 1 . .
    O O1 0.57427(19) 0.51393(13) 0.16510(5) 0.0552(4) Uani d . 1 1 . .
    O O2 -0.4273(2) 0.02170(19) 0.17623(6) 0.0864(6) Uani d . 1 1 . .
    N N1 0.7704(2) 0.53743(15) 0.10245(6) 0.0514(4) Uani d . 1 1 . .
    N N2 0.7976(2) 0.48311(15) 0.05741(6) 0.0551(5) Uani d . 1 1 . .
    N N3 0.3406(2) 0.32684(15) 0.14348(5) 0.0518(4) Uani d . 1 1 . .
    H H3A 0.3941 0.3806 0.1626 0.062 Uiso calc R 1 1 . .
    N N4 -0.2087(2) 0.07663(15) 0.23616(5) 0.0512(4) Uani d . 1 1 . .
    H H4A -0.1822 0.0732 0.2674 0.061 Uiso calc R 1 1 . .
loop_
    _atom_site_aniso_label
    _atom_site_aniso_U_11
    _atom_site_aniso_U_22
    _atom_site_aniso_U_33
    _atom_site_aniso_U_12
    _atom_site_aniso_U_13
    _atom_site_aniso_U_23
    C1 0.0842(18) 0.0814(18) 0.0656(15) -0.0301(15) -0.0001(13) -0.0072(13)
    C2 0.0926(19) 0.0665(16) 0.0795(16) -0.0165(14) 0.0161(14) -0.0244(13)
    C3 0.0673(14) 0.0582(14) 0.0711(14) -0.0075(11) 0.0183(11) -0.0156(11)
    C4 0.0577(12) 0.0457(12) 0.0431(10) -0.0046(9) 0.0104(9) 0.0010(8)
    C5 0.0606(13) 0.0569(14) 0.0638(13) -0.0006(11) 0.0125(11) 0.0008(10)
    C6 0.0555(14) 0.0841(18) 0.0753(15) -0.0111(13) 0.0033(12) 0.0061(14)
    C7 0.0548(11) 0.0453(11) 0.0406(9) 0.0002(9) 0.0130(8) 0.0001(8)
    C8 0.0556(11) 0.0415(11) 0.0364(9) -0.0023(9) 0.0103(8) -0.0021(8)
    C9 0.0648(13) 0.0457(11) 0.0412(10) -0.0044(10) 0.0174(9) -0.0013(8)
    C10 0.0918(17) 0.0774(17) 0.0527(12) -0.0174(14) 0.0322(12) -0.0193(11)
    C11 0.0527(11) 0.0445(11) 0.0376(9) 0.0017(9) 0.0076(8) 0.0018(8)
    C12 0.0535(11) 0.0477(11) 0.0366(9) -0.0034(9) 0.0103(8) 0.0011(8)
    C13 0.0704(14) 0.0509(13) 0.0518(11) 0.0013(11) -0.0013(10) 0.0011(10)
    C14 0.0971(19) 0.0516(14) 0.0741(16) -0.0021(13) 0.0011(14) -0.0119(12)
    C15 0.0907(18) 0.0791(19) 0.0612(14) -0.0218(15) 0.0061(13) -0.0232(13)
    C16 0.0824(17) 0.090(2) 0.0408(11) -0.0137(15) -0.0053(11) 0.0003(12)
    C17 0.0786(15) 0.0601(14) 0.0458(11) -0.0037(12) 0.0027(10) 0.0091(10)
    C18 0.0537(12) 0.0461(11) 0.0410(10) -0.0025(9) 0.0143(8) -0.0015(8)
    C19 0.0500(11) 0.0606(13) 0.0391(9) -0.0010(9) 0.0068(8) -0.0012(9)
    C20 0.0556(12) 0.0570(13) 0.0349(9) 0.0007(10) 0.0061(8) 0.0057(8)
    C21 0.0516(11) 0.0429(11) 0.0392(9) -0.0005(9) 0.0087(8) 0.0020(8)
    C22 0.0566(12) 0.0653(14) 0.0429(10) -0.0089(11) 0.0052(9) 0.0079(9)
    C23 0.0600(13) 0.0674(14) 0.0375(10) -0.0052(11) 0.0042(9) 0.0098(9)
    C24 0.0538(12) 0.0580(13) 0.0509(12) -0.0018(10) 0.0055(9) 0.0094(10)
    C25 0.0667(15) 0.0776(17) 0.0745(15) -0.0185(13) 0.0091(12) 0.0209(13)
    O1 0.0633(9) 0.0631(9) 0.0418(7) -0.0091(7) 0.0185(6) -0.0139(6)
    O2 0.0724(11) 0.1269(16) 0.0576(10) -0.0295(11) -0.0074(8) 0.0188(10)
    N1 0.0626(10) 0.0486(10) 0.0458(9) -0.0102(8) 0.0200(8) -0.0080(7)
    N2 0.0714(11) 0.0540(10) 0.0429(9) -0.0074(9) 0.0226(8) -0.0058(7)
    N3 0.0621(10) 0.0549(10) 0.0404(8) -0.0136(8) 0.0161(7) -0.0061(7)
    N4 0.0578(10) 0.0577(11) 0.0386(8) -0.0110(9) 0.0070(7) 0.0064(7)
_geom_special_details
;
All e.s.d.'s (except the e.s.d. in the dihedral angle between two l.s. planes)
are estimated using the full covariance matrix. The cell e.s.d.'s are taken
into account individually in the estimation of e.s.d.'s in distances, angles
and torsion angles; correlations between e.s.d.'s in cell parameters are only
used when they are defined by crystal symmetry. An approximate (isotropic)
treatment of cell e.s.d.'s is used for estimating e.s.d.'s involving l.s.
planes.
;
loop_
    _geom_bond_atom_site_label_1
    _geom_bond_atom_site_label_2
    _geom_bond_site_symmetry_2
    _geom_bond_distance
    _geom_bond_publ_flag
    C1 C6 . 1.361(4) ?
    C1 C2 . 1.380(4) ?
    C1 H1A . 0.9300 ?
    C2 C3 . 1.376(3) ?
    C2 H2B . 0.9300 ?
    C3 C4 . 1.373(3) ?
    C3 H3B . 0.9300 ?
    C4 C5 . 1.376(3) ?
    C4 N1 . 1.418(2) ?
    C5 C6 . 1.374(3) ?
    C5 H5A . 0.9300 ?
    C6 H6A . 0.9300 ?
    C7 O1 . 1.256(2) ?
    C7 N1 . 1.364(2) ?
    C7 C8 . 1.434(3) ?
    C8 C11 . 1.399(3) ?
    C8 C9 . 1.437(2) ?
    C9 N2 . 1.304(3) ?
    C9 C10 . 1.485(3) ?
    C10 H10A . 0.9600 ?
    C10 H10B . 0.9600 ?
    C10 H10C . 0.9600 ?
    C11 N3 . 1.326(2) ?
    C11 C12 . 1.482(3) ?
    C12 C13 . 1.379(3) ?
    C12 C17 . 1.385(3) ?
    C13 C14 . 1.372(3) ?
    C13 H13A . 0.9300 ?
    C14 C15 . 1.371(4) ?
    C14 H14A . 0.9300 ?
    C15 C16 . 1.365(4) ?
    C15 H15A . 0.9300 ?
    C16 C17 . 1.376(3) ?
    C16 H16A . 0.9300 ?
    C17 H17A . 0.9300 ?
    C18 C23 . 1.374(3) ?
    C18 C19 . 1.382(3) ?
    C18 N3 . 1.424(2) ?
    C19 C20 . 1.371(3) ?
    C19 H19A . 0.9300 ?
    C20 C21 . 1.386(3) ?
    C20 H20A . 0.9300 ?
    C21 C22 . 1.386(3) ?
    C21 N4 . 1.407(2) ?
    C22 C23 . 1.384(3) ?
    C22 H22A . 0.9300 ?
    C23 H23A . 0.9300 ?
    C24 O2 . 1.209(3) ?
    C24 N4 . 1.348(3) ?
    C24 C25 . 1.497(3) ?
    C25 H25A . 0.9600 ?
    C25 H25B . 0.9600 ?
    C25 H25C . 0.9600 ?
    N1 N2 . 1.401(2) ?
    N3 H3A . 0.8600 ?
    N4 H4A . 0.8600 ?
loop_
    _geom_angle_atom_site_label_1
    _geom_angle_atom_site_label_2
    _geom_angle_atom_site_label_3
    _geom_angle_site_symmetry_1
    _geom_angle_site_symmetry_3
    _geom_angle
    _geom_angle_publ_flag
    C6 C1 C2 . . 119.0(2) ?
    C6 C1 H1A . . 120.5 ?
    C2 C1 H1A . . 120.5 ?
    C3 C2 C1 . . 120.7(2) ?
    C3 C2 H2B . . 119.7 ?
    C1 C2 H2B . . 119.7 ?
    C2 C3 C4 . . 119.6(2) ?
    C2 C3 H3B . . 120.2 ?
    C4 C3 H3B . . 120.2 ?
    C3 C4 C5 . . 119.8(2) ?
    C3 C4 N1 . . 120.75(18) ?
    C5 C4 N1 . . 119.38(18) ?
    C4 C5 C6 . . 119.8(2) ?
    C4 C5 H5A . . 120.1 ?
    C6 C5 H5A . . 120.1 ?
    C1 C6 C5 . . 121.0(2) ?
    C1 C6 H6A . . 119.5 ?
    C5 C6 H6A . . 119.5 ?
    O1 C7 N1 . . 125.51(18) ?
    O1 C7 C8 . . 129.31(17) ?
    N1 C7 C8 . . 105.17(15) ?
    C11 C8 C7 . . 122.49(15) ?
    C11 C8 C9 . . 131.94(17) ?
    C7 C8 C9 . . 105.13(16) ?
    N2 C9 C8 . . 111.31(16) ?
    N2 C9 C10 . . 118.23(16) ?
    C8 C9 C10 . . 130.45(19) ?
    C9 C10 H10A . . 109.5 ?
    C9 C10 H10B . . 109.5 ?
    H10A C10 H10B . . 109.5 ?
    C9 C10 H10C . . 109.5 ?
    H10A C10 H10C . . 109.5 ?
    H10B C10 H10C . . 109.5 ?
    N3 C11 C8 . . 117.75(17) ?
    N3 C11 C12 . . 120.29(16) ?
    C8 C11 C12 . . 121.91(15) ?
    C13 C12 C17 . . 119.33(19) ?
    C13 C12 C11 . . 119.85(18) ?
    C17 C12 C11 . . 120.75(18) ?
    C14 C13 C12 . . 120.1(2) ?
    C14 C13 H13A . . 119.9 ?
    C12 C13 H13A . . 119.9 ?
    C15 C14 C13 . . 120.3(2) ?
    C15 C14 H14A . . 119.8 ?
    C13 C14 H14A . . 119.8 ?
    C16 C15 C14 . . 119.9(2) ?
    C16 C15 H15A . . 120.1 ?
    C14 C15 H15A . . 120.1 ?
    C15 C16 C17 . . 120.5(2) ?
    C15 C16 H16A . . 119.8 ?
    C17 C16 H16A . . 119.8 ?
    C16 C17 C12 . . 119.8(2) ?
    C16 C17 H17A . . 120.1 ?
    C12 C17 H17A . . 120.1 ?
    C23 C18 C19 . . 119.12(17) ?
    C23 C18 N3 . . 123.15(17) ?
    C19 C18 N3 . . 117.60(18) ?
    C20 C19 C18 . . 120.51(19) ?
    C20 C19 H19A . . 119.7 ?
    C18 C19 H19A . . 119.7 ?
    C19 C20 C21 . . 120.86(17) ?
    C19 C20 H20A . . 119.6 ?
    C21 C20 H20A . . 119.6 ?
    C22 C21 C20 . . 118.52(17) ?
    C22 C21 N4 . . 124.24(18) ?
    C20 C21 N4 . . 117.18(16) ?
    C21 C22 C23 . . 120.34(19) ?
    C21 C22 H22A . . 119.8 ?
    C23 C22 H22A . . 119.8 ?
    C18 C23 C22 . . 120.64(18) ?
    C18 C23 H23A . . 119.7 ?
    C22 C23 H23A . . 119.7 ?
    O2 C24 N4 . . 123.28(18) ?
    O2 C24 C25 . . 122.3(2) ?
    N4 C24 C25 . . 114.45(18) ?
    C24 C25 H25A . . 109.5 ?
    C24 C25 H25B . . 109.5 ?
    H25A C25 H25B . . 109.5 ?
    C24 C25 H25C . . 109.5 ?
    H25A C25 H25C . . 109.5 ?
    H25B C25 H25C . . 109.5 ?
    C7 N1 N2 . . 111.92(15) ?
    C7 N1 C4 . . 129.48(15) ?
    N2 N1 C4 . . 118.51(14) ?
    C9 N2 N1 . . 106.42(14) ?
    C11 N3 C18 . . 129.94(17) ?
    C11 N3 H3A . . 115.0 ?
    C18 N3 H3A . . 115.0 ?
    C24 N4 C21 . . 128.81(16) ?
    C24 N4 H4A . . 115.6 ?
    C21 N4 H4A . . 115.6 ?
loop_
    _geom_torsion_atom_site_label_1
    _geom_torsion_atom_site_label_2
    _geom_torsion_atom_site_label_3
    _geom_torsion_atom_site_label_4
    _geom_torsion_site_symmetry_1
    _geom_torsion_site_symmetry_2
    _geom_torsion_site_symmetry_3
    _geom_torsion_site_symmetry_4
    _geom_torsion
    _geom_torsion_publ_flag
    C6 C1 C2 C3 . . . . -1.3(4) ?
    C1 C2 C3 C4 . . . . 0.5(4) ?
    C2 C3 C4 C5 . . . . 0.6(3) ?
    C2 C3 C4 N1 . . . . -177.2(2) ?
    C3 C4 C5 C6 . . . . -0.8(3) ?
    N1 C4 C5 C6 . . . . 176.98(19) ?
    C2 C1 C6 C5 . . . . 1.0(4) ?
    C4 C5 C6 C1 . . . . 0.1(4) ?
    O1 C7 C8 C11 . . . . -3.9(3) ?
    N1 C7 C8 C11 . . . . 174.95(18) ?
    O1 C7 C8 C9 . . . . -177.1(2) ?
    N1 C7 C8 C9 . . . . 1.7(2) ?
    C11 C8 C9 N2 . . . . -172.8(2) ?
    C7 C8 C9 N2 . . . . -0.5(2) ?
    C11 C8 C9 C10 . . . . 6.0(4) ?
    C7 C8 C9 C10 . . . . 178.3(2) ?
    C7 C8 C11 N3 . . . . -2.1(3) ?
    C9 C8 C11 N3 . . . . 169.1(2) ?
    C7 C8 C11 C12 . . . . -179.45(18) ?
    C9 C8 C11 C12 . . . . -8.3(3) ?
    N3 C11 C12 C13 . . . . -67.8(3) ?
    C8 C11 C12 C13 . . . . 109.5(2) ?
    N3 C11 C12 C17 . . . . 115.0(2) ?
    C8 C11 C12 C17 . . . . -67.7(3) ?
    C17 C12 C13 C14 . . . . 2.6(3) ?
    C11 C12 C13 C14 . . . . -174.6(2) ?
    C12 C13 C14 C15 . . . . -1.9(4) ?
    C13 C14 C15 C16 . . . . -0.3(4) ?
    C14 C15 C16 C17 . . . . 1.9(4) ?
    C15 C16 C17 C12 . . . . -1.2(4) ?
    C13 C12 C17 C16 . . . . -1.1(3) ?
    C11 C12 C17 C16 . . . . 176.10(19) ?
    C23 C18 C19 C20 . . . . 0.6(3) ?
    N3 C18 C19 C20 . . . . 176.74(17) ?
    C18 C19 C20 C21 . . . . 0.2(3) ?
    C19 C20 C21 C22 . . . . -0.6(3) ?
    C19 C20 C21 N4 . . . . -178.09(18) ?
    C20 C21 C22 C23 . . . . 0.3(3) ?
    N4 C21 C22 C23 . . . . 177.62(18) ?
    C19 C18 C23 C22 . . . . -0.9(3) ?
    N3 C18 C23 C22 . . . . -176.79(18) ?
    C21 C22 C23 C18 . . . . 0.4(3) ?
    O1 C7 N1 N2 . . . . 176.45(19) ?
    C8 C7 N1 N2 . . . . -2.4(2) ?
    O1 C7 N1 C4 . . . . 0.0(3) ?
    C8 C7 N1 C4 . . . . -178.89(19) ?
    C3 C4 N1 C7 . . . . -40.4(3) ?
    C5 C4 N1 C7 . . . . 141.8(2) ?
    C3 C4 N1 N2 . . . . 143.3(2) ?
    C5 C4 N1 N2 . . . . -34.5(3) ?
    C8 C9 N2 N1 . . . . -1.0(2) ?
    C10 C9 N2 N1 . . . . -179.88(19) ?
    C7 N1 N2 C9 . . . . 2.2(2) ?
    C4 N1 N2 C9 . . . . 179.07(18) ?
    C8 C11 N3 C18 . . . . -179.58(19) ?
    C12 C11 N3 C18 . . . . -2.2(3) ?
    C23 C18 N3 C11 . . . . -47.3(3) ?
    C19 C18 N3 C11 . . . . 136.7(2) ?
    O2 C24 N4 C21 . . . . 0.3(4) ?
    C25 C24 N4 C21 . . . . 179.2(2) ?
    C22 C21 N4 C24 . . . . 16.4(3) ?
    C20 C21 N4 C24 . . . . -166.3(2) ?
loop_
    _geom_hbond_atom_site_label_D
    _geom_hbond_atom_site_label_H
    _geom_hbond_atom_site_label_A
    _geom_hbond_site_symmetry_A
    _geom_hbond_distance_DH
    _geom_hbond_distance_HA
    _geom_hbond_distance_DA
    _geom_hbond_angle_DHA
    N4 H4A O1 2_545 0.86 2.05 2.874(2) 161
    N3 H3A O1 . 0.86 1.96 2.696(2) 143
_iucr_refine_instructions_details
;
TITL Z in P2(1)/n
CELL 0.71073 7.1800 11.0562 27.3932 90.000 95.138 90.000
ZERR 4.0000 0.0004 0.0007 0.0016 0.000 0.004 0.000
LATT 1
SYMM 0.5-X, 0.5+Y, 0.5-Z
SFAC C H N O
UNIT 100 88 16 8
mpla6 C18 C19 C20 C21 C22 C23
mpla5 N1 N2 C7 C8 C9
MERG 2
FMAP 2
GRID
PLAN 20
TEMP 23
BOND $H
HTAB
CONF
EQIV $1 -x+1/2, y-1/2, -z+1/2
HTAB N4 O1_$1
HTAB N3 O1
L.S. 15
ACTA
WGHT    0.083400    0.302100
FVAR       0.18260
C1    1    1.145339    0.809583    0.151165    11.00000    0.08419    0.08143 =
         0.06555   -0.00724   -0.00011   -0.03012
AFIX  43
H1A   2    1.228456    0.871228    0.161037    11.00000   -1.20000
AFIX   0
C2    1    0.960105    0.816669    0.160716    11.00000    0.09255    0.06646 =
         0.07946   -0.02435    0.01613   -0.01649
AFIX  43
H2B   2    0.918881    0.882866    0.177719    11.00000   -1.20000
AFIX   0
C3    1    0.835825    0.726799    0.145338    11.00000    0.06730    0.05818 =
         0.07107   -0.01560    0.01826   -0.00754
AFIX  43
H3B   2    0.711041    0.732509    0.151689    11.00000   -1.20000
AFIX   0
C4    1    0.897100    0.628670    0.120569    11.00000    0.05770    0.04567 =
         0.04312    0.00096    0.01037   -0.00459
C5    1    1.082342    0.620373    0.111689    11.00000    0.06058    0.05685 =
         0.06385    0.00081    0.01252   -0.00062
AFIX  43
H5A   2    1.124696    0.553516    0.095300    11.00000   -1.20000
AFIX   0
C6    1    1.204518    0.711095    0.127097    11.00000    0.05548    0.08412 =
         0.07532    0.00607    0.00333   -0.01108
AFIX  43
H6A   2    1.329522    0.705099    0.120985    11.00000   -1.20000
AFIX   0
C7    1    0.624276    0.486910    0.123693    11.00000    0.05480    0.04529 =
         0.04056    0.00007    0.01304    0.00018
C8    1    0.548260    0.398173    0.089287    11.00000    0.05557    0.04153 =
         0.03635   -0.00211    0.01029   -0.00230
C9    1    0.665975    0.402274    0.049567    11.00000    0.06481    0.04573 =
         0.04120   -0.00129    0.01736   -0.00442
C10   1    0.660693    0.329597    0.003873    11.00000    0.09183    0.07742 =
         0.05274   -0.01934    0.03216   -0.01740
AFIX  33
H10A  2    0.759581    0.355198   -0.015135    11.00000   -1.50000
H10B  2    0.542440    0.341031   -0.014836    11.00000   -1.50000
H10C  2    0.676642    0.245580    0.012053    11.00000   -1.50000
AFIX   0
C11   1    0.403771    0.319784    0.099536    11.00000    0.05270    0.04446 =
         0.03755    0.00181    0.00757    0.00170
C12   1    0.327728    0.227799    0.063801    11.00000    0.05350    0.04768 =
         0.03662    0.00105    0.01032   -0.00339
C13   1    0.362991    0.106824    0.072724    11.00000    0.07039    0.05087 =
         0.05182    0.00106   -0.00125    0.00130
AFIX  43
H13A  2    0.425329    0.082709    0.102348    11.00000   -1.20000
AFIX   0
C14   1    0.306278    0.021983    0.037979    11.00000    0.09705    0.05156 =
         0.07415   -0.01187    0.00109   -0.00210
AFIX  43
H14A  2    0.333582   -0.059269    0.043753    11.00000   -1.20000
AFIX   0
C15   1    0.209585    0.056367   -0.005198    11.00000    0.09066    0.07913 =
         0.06124   -0.02315    0.00611   -0.02178
AFIX  43
H15A  2    0.171988   -0.001391   -0.028727    11.00000   -1.20000
AFIX   0
C16   1    0.168548    0.175524   -0.013613    11.00000    0.08243    0.09039 =
         0.04080    0.00035   -0.00533   -0.01374
AFIX  43
H16A  2    0.099755    0.198392   -0.042521    11.00000   -1.20000
AFIX   0
C17   1    0.228215    0.262046    0.020358    11.00000    0.07864    0.06012 =
         0.04576    0.00915    0.00267   -0.00373
AFIX  43
H17A  2    0.201806    0.343244    0.014167    11.00000   -1.20000
AFIX   0
C18   1    0.197811    0.259079    0.163863    11.00000    0.05368    0.04611 =
         0.04100   -0.00146    0.01427   -0.00247
C19   1    0.232815    0.219069    0.211600    11.00000    0.05001    0.06061 =
         0.03914   -0.00117    0.00676   -0.00101
AFIX  43
H19A  2    0.348901    0.233290    0.228512    11.00000   -1.20000
AFIX   0
C20   1    0.097689    0.158558    0.234222    11.00000    0.05561    0.05697 =
         0.03494    0.00567    0.00608    0.00073
AFIX  43
H20A  2    0.123092    0.132344    0.266388    11.00000   -1.20000
AFIX   0
C21   1   -0.076262    0.135960    0.209766    11.00000    0.05155    0.04290 =
         0.03922    0.00197    0.00874   -0.00049
C22   1   -0.111483    0.176950    0.162026    11.00000    0.05660    0.06534 =
         0.04287    0.00787    0.00523   -0.00895
AFIX  43
H22A  2   -0.227566    0.163077    0.145056    11.00000   -1.20000
AFIX   0
C23   1    0.025169    0.238416    0.139474    11.00000    0.05999    0.06743 =
         0.03752    0.00979    0.00421   -0.00520
AFIX  43
H23A  2   -0.000122    0.266004    0.107495    11.00000   -1.20000
AFIX   0
C24   1   -0.371491    0.024473    0.219166    11.00000    0.05384    0.05803 =
         0.05091    0.00945    0.00549   -0.00180
C25   1   -0.477316   -0.032290    0.257899    11.00000    0.06666    0.07758 =
         0.07452    0.02092    0.00914   -0.01855
AFIX  33
H25A  2   -0.590871   -0.067302    0.242999    11.00000   -1.50000
H25B  2   -0.506835    0.028257    0.281114    11.00000   -1.50000
H25C  2   -0.402098   -0.094224    0.274421    11.00000   -1.50000
AFIX   0
O1    4    0.574271    0.513931    0.165096    11.00000    0.06329    0.06305 =
         0.04178   -0.01389    0.01848   -0.00911
O2    4   -0.427345    0.021703    0.176229    11.00000    0.07243    0.12692 =
         0.05760    0.01880   -0.00739   -0.02946
N1    3    0.770376    0.537427    0.102449    11.00000    0.06258    0.04864 =
         0.04583   -0.00802    0.02005   -0.01017
N2    3    0.797586    0.483111    0.057415    11.00000    0.07142    0.05397 =
         0.04295   -0.00580    0.02265   -0.00741
N3    3    0.340589    0.326843    0.143475    11.00000    0.06208    0.05486 =
         0.04043   -0.00609    0.01608   -0.01364
AFIX  43
H3A   2    0.394097    0.380631    0.162598    11.00000   -1.20000
AFIX   0
N4    3   -0.208697    0.076628    0.236159    11.00000    0.05781    0.05767 =
         0.03859    0.00636    0.00696   -0.01102
AFIX  43
H4A   2   -0.182192    0.073163    0.267372    11.00000   -1.20000
HKLF 4
REM  Z in P2(1)/n
REM R1 =  0.0526 for   3047 Fo > 4sig(Fo)  and  0.0956 for all   5168 data
REM    280 parameters refined using      0 restraints
END
WGHT      0.0693      0.3465
REM Highest difference peak  0.180,  deepest hole -0.224,  1-sigma level  0.044
Q1    1   0.5561  0.2618  0.0009  11.00000  0.05    0.18
Q2    1  -0.3050  0.2124  0.1487  11.00000  0.05    0.16
Q3    1   0.7950  0.3147 -0.0065  11.00000  0.05    0.15
;
data_global
_journal_date_recd_electronic     2012-06-09
_journal_date_accepted     2012-06-13
_journal_name_full     'Acta Crystallographica, Section E'
_journal_year     2012
_journal_volume     68
_journal_issue      7
_journal_page_first     o2132
_journal_page_last     o2132
_journal_paper_category     QO
_journal_paper_doi     10.1107/S1600536812026840
_journal_coeditor_code     GK2501
_publ_contact_author_name     'Yuan Wang'
_publ_contact_author_address
;
Department of Physics and Chemistry
Henan Polytechnic University
Jiaozuo 454000
People's Republic of China
;
_publ_contact_author_email     'wangyuan08@hpu.edu.cn'
_publ_contact_author_fax     '+86-3913987811'
_publ_contact_author_phone     '+86-3913987818'
_publ_section_title
;\
3-Methyl-1-phenyl-4-[(<i>Z</i>)-phenyl(4-acetamidoanilino)methylidene]-\
1<i>H</i>-pyrazol-5(4<i>H</i>)-one
;
loop_
    _publ_author_name
    _publ_author_footnote
    _publ_author_address
    'Zhi, Li-Hua' .
;
Department of Physics and Chemistry
Henan Polytechnic University
Jiaozuo 454000
People's Republic of China
;
    'Wang, Yuan' .
;
Department of Physics and Chemistry
Henan Polytechnic University
Jiaozuo 454000
People's Republic of China
;
