# Supplementary material for: 3-Methyl-1-phenyl-4-[(Z)-phen­yl(4-acetamido­anilino)methyl­idene]-1H-pyrazol-5(4H)-one
Source: Acta Crystallogr Sect E Struct Rep Online. 2012 Jun 20;68(Pt 7):o2132. doi: 10.1107/S1600536812026840 (PMC3393943; doi:10.1107/S1600536812026840)
Supplement: Supplementary file 2 [file e-68-o2132-Isup2.hkl]

# 
# h,k,l, Fc-squared, Fo-squared, sigma(Fo-squared) and status flag 
# 
data_I
_shelx_title ' Z in P2(1)/n' 
_shelx_refln_list_code          4 
_shelx_F_calc_maximum      186.25 
_exptl_crystal_F_000       864.00 
_reflns_d_resolution_high  0.7596 
 
loop_ 
 _symmetry_equiv_pos_as_xyz 
 'x, y, z' 
 '-x+1/2, y+1/2, -z+1/2' 
 '-x, -y, -z' 
 'x-1/2, -y-1/2, z-1/2' 
 
_cell_length_a     7.1800 
_cell_length_b    11.0562 
_cell_length_c    27.3932 
_cell_angle_alpha  90.000 
_cell_angle_beta   95.138 
_cell_angle_gamma  90.000 
 
_shelx_F_squared_multiplier     1.000 
 
loop_ 
 _refln_index_h 
 _refln_index_k 
 _refln_index_l 
 _refln_F_squared_calc 
 _refln_F_squared_meas 
 _refln_F_squared_sigma 
 _refln_observed_status 
   2   0   0     5740.06     5179.71     74.67 o 
   4   0   0     1181.51     1354.45     18.06 o 
   6   0   0       27.75       28.30      3.04 o 
   8   0   0       16.76        9.60      7.20 o 
   1   1   0      449.37      432.41      6.52 o 
   2   1   0        4.35        7.34      1.09 o 
   3   1   0      125.81      122.43      2.54 o 
   4   1   0        3.59        4.25      1.09 o 
   5   1   0       47.02       43.90      2.36 o 
   6   1   0      122.80      131.09      5.47 o 
   7   1   0        1.91       -1.02      3.80 o 
   8   1   0        4.38        6.56      6.30 o 
   9   1   0        4.42       -2.40      7.80 o 
   0   2   0      300.84      257.47     15.15 o 
   1   2   0      254.57      250.86      4.10 o 
   2   2   0     1009.64      994.33     11.43 o 
   3   2   0        8.01       23.33      1.40 o 
   4   2   0        0.51        0.56      0.99 o 
   5   2   0        0.00        2.05      1.35 o 
   6   2   0      149.01      182.63      8.72 o 
   7   2   0       77.82       71.91      4.99 o 
   8   2   0        0.61        4.50      6.90 o 
   9   2   0        2.81        1.20      8.70 o 
   1   3   0    10256.31     9453.37    102.77 o 
   2   3   0       13.23       11.75      1.20 o 
   3   3   0      633.66      671.75      8.47 o 
   4   3   0        7.20        8.94      1.50 o 
   5   3   0        6.07        3.71      1.77 o 
   6   3   0      103.54      106.73      6.53 o 
   7   3   0        0.02        3.87      2.94 o 
   8   3   0        5.43        2.40      6.90 o 
   9   3   0        0.41       -7.20      7.20 o 
   0   4   0     4666.81     4888.16     68.87 o 
   1   4   0        1.81        1.57      1.19 o 
   2   4   0     1863.00     2030.66     24.39 o 
   3   4   0      399.35      441.72      6.61 o 
   4   4   0      697.62      673.71      9.64 o 
   5   4   0      228.28      207.40      8.53 o 
   6   4   0       68.08       83.43      6.27 o 
   7   4   0        0.18       -2.44      3.15 o 
   8   4   0        0.58       -0.43      9.30 o 
   9   4   0        0.41        3.60      8.40 o 
   1   5   0      521.28      500.27      8.23 o 
   2   5   0      202.24      193.12      4.63 o 
   3   5   0       25.65       47.82      2.53 o 
   4   5   0        3.86        1.04      2.44 o 
   5   5   0      787.72      803.75     17.48 o 
   6   5   0        0.22       -1.63      2.85 o 
   7   5   0       33.53       39.79      5.78 o 
   8   5   0        5.56        0.22      5.33 o 
   0   6   0     1161.63     1196.51     22.87 o 
   1   6   0       34.41       35.86      2.44 o 
   2   6   0      428.94      435.24      8.08 o 
   3   6   0      257.84      260.41      5.97 o 
   4   6   0      767.33      785.39     31.23 o 
   5   6   0       21.16       16.18      3.81 o 
   6   6   0       73.46       82.25      9.39 o 
   7   6   0        4.23        4.95      5.30 o 
   8   6   0       11.91        9.36      6.68 o 
   1   7   0       30.20       29.36      3.78 o 
   2   7   0       80.64       95.58      3.97 o 
   3   7   0        4.72        5.66      2.81 o 
   4   7   0        6.17        5.91      3.40 o 
   5   7   0       59.44       64.42      6.17 o 
   6   7   0       27.59       22.88      4.75 o 
   7   7   0        0.05       -0.75      5.85 o 
   8   7   0        1.35        4.85      6.25 o 
   0   8   0      341.48      386.49     13.44 o 
   1   8   0       96.41       93.61      5.29 o 
   2   8   0       42.65       41.99      4.44 o 
   3   8   0      147.57      160.96      8.52 o 
   4   8   0        2.81        0.37      3.50 o 
   5   8   0       14.86        5.42      4.21 o 
   6   8   0       15.52       25.60      6.89 o 
   7   8   0        0.14        2.08      5.71 o 
   1   9   0      227.38      241.88      7.88 o 
   2   9   0       79.71       98.02      8.05 o 
   3   9   0      529.13      536.45     15.79 o 
   4   9   0       29.74       36.41      5.69 o 
   5   9   0        0.25        0.48      4.47 o 
   6   9   0       28.66       30.37     10.35 o 
   7   9   0        0.00       -1.79      5.62 o 
   0  10   0       25.93       34.68      6.45 o 
   1  10   0       37.59       46.90      4.93 o 
   2  10   0       12.28       17.26      5.68 o 
   3  10   0       13.18       10.56      4.46 o 
   4  10   0       43.59       48.92      8.03 o 
   5  10   0        5.63        7.56      5.71 o 
   6  10   0        2.67        3.27      5.59 o 
   1  11   0      271.81      238.06     10.21 o 
   2  11   0        8.09        7.50      5.08 o 
   3  11   0      148.67      162.85     17.39 o 
   4  11   0        3.89        6.60      8.40 o 
   5  11   0        0.01       -5.19      5.19 o 
   6  11   0        5.16        3.07      6.14 o 
   0  12   0       19.80       44.69      9.90 o 
   1  12   0       28.33       21.69      6.56 o 
   2  12   0        2.08       -3.00      6.00 o 
   3  12   0        3.80        1.50      7.80 o 
   4  12   0        6.11       -6.60      6.60 o 
   5  12   0        0.05        0.60      7.80 o 
   1  13   0        4.92        3.60      8.40 o 
   2  13   0        1.71        8.10      8.70 o 
   3  13   0        1.16        2.40      8.40 o 
   4  13   0        0.65        0.60      8.10 o 
   1  14   0        8.14       18.29     10.20 o 
   2  14   0        0.51       17.09     10.20 o 
  -9   0   1       24.33       37.49     10.80 o 
  -7   0   1       81.94       73.48     11.40 o 
  -5   0   1       20.96       19.23      2.40 o 
  -1   0   1     1110.14     1199.46     16.16 o 
   1   0   1      136.60       70.48      3.60 o 
   3   0   1     2336.05     2395.30     31.76 o 
   5   0   1     1194.83     1237.66     17.57 o 
   7   0   1      114.59      123.86     14.40 o 
   9   0   1       30.22       40.19     11.70 o 
  -9   1   1       10.81        8.40      8.70 o 
  -8   1   1        4.37       -2.08      4.23 o 
  -7   1   1       61.45       56.35      5.88 o 
  -6   1   1        0.34        2.51      1.80 o 
  -5   1   1       25.31       29.93      1.89 o 
  -4   1   1        0.34        0.35      0.95 o 
  -3   1   1     1024.82     1161.06     11.31 o 
  -2   1   1       61.79       65.71      1.92 o 
  -1   1   1     6578.57     5925.72     65.87 o 
   0   1   1     3071.83     3027.58     38.50 o 
   1   1   1     1504.90     1446.91     17.33 o 
   2   1   1       17.33       15.43      1.04 o 
   3   1   1      241.50      315.61      4.26 o 
   4   1   1        3.69        5.66      1.40 o 
   5   1   1        0.60        2.30      1.15 o 
   6   1   1       84.54       76.19      4.12 o 
   7   1   1       30.09       27.86      5.93 o 
   8   1   1        0.49        1.86      4.77 o 
   9   1   1       17.49       17.69      9.60 o 
  -9   2   1        0.00        0.60      8.10 o 
  -8   2   1        9.79       12.60      8.40 o 
  -7   2   1        0.31       -1.52      2.37 o 
  -6   2   1      365.01      355.87      7.53 o 
  -5   2   1       36.28       40.17      2.18 o 
  -4   2   1      164.02      190.98      5.51 o 
  -3   2   1      264.08      312.94      4.56 o 
  -2   2   1       71.28       79.13      3.83 o 
  -1   2   1    34689.81    27823.44    487.61 o 
   0   2   1     5298.63     5181.09     65.31 o 
   1   2   1     4745.53     4513.42     49.92 o 
   2   2   1     1296.62     1292.80     13.33 o 
   3   2   1       98.88      101.48      2.84 o 
   4   2   1        3.93        9.40      1.28 o 
   5   2   1      221.56      205.43      5.61 o 
   6   2   1       91.88       89.26      4.48 o 
   7   2   1        0.05       -2.93      2.93 o 
   8   2   1        4.78       -5.10      5.70 o 
   9   2   1        0.43       -1.80      7.50 o 
  -9   3   1        2.79        5.70      8.70 o 
  -8   3   1        3.29       -5.10      5.10 o 
  -7   3   1       41.73       35.40      4.46 o 
  -6   3   1       79.58       94.09      6.30 o 
  -5   3   1       52.88       50.72      5.57 o 
  -4   3   1        6.10        5.63      1.20 o 
  -3   3   1        0.60        2.98      1.21 o 
  -2   3   1      154.90      171.07      3.38 o 
  -1   3   1      287.87      280.67      4.90 o 
   0   3   1       90.75       71.80      3.16 o 
   1   3   1     1717.86     1709.65     20.36 o 
   2   3   1       30.88       29.20      1.61 o 
   3   3   1      400.62      404.39      5.66 o 
   4   3   1      111.96      117.13      3.05 o 
   5   3   1        6.37        2.37      1.94 o 
   6   3   1       76.27       71.96      5.71 o 
   7   3   1       41.02       37.49      5.76 o 
   8   3   1        5.25        2.10      7.20 o 
   9   3   1        2.94        3.30      8.70 o 
  -9   4   1        1.61       -5.70      7.20 o 
  -8   4   1        2.40        7.01      4.32 o 
  -7   4   1       26.69       23.99      4.71 o 
  -6   4   1       10.87       18.83      3.88 o 
  -5   4   1      837.06      799.27     16.88 o 
  -4   4   1        2.36        1.40      1.09 o 
  -3   4   1     1398.32     1445.64     16.75 o 
  -2   4   1        0.86       -0.76      1.21 o 
  -1   4   1       74.83       63.11      2.42 o 
   0   4   1      385.10      400.15      6.97 o 
   1   4   1       26.36       32.45      4.56 o 
   2   4   1      130.06      114.59      3.22 o 
   3   4   1      416.36      400.60      5.12 o 
   4   4   1       23.96       23.47      2.76 o 
   5   4   1      214.46      223.56      8.32 o 
   6   4   1        0.21       -0.92      2.83 o 
   7   4   1       14.91       19.91      4.27 o 
   8   4   1        1.94       -3.30      6.90 o 
   9   4   1        0.77        1.80      7.80 o 
  -8   5   1        0.90        3.63      4.66 o 
  -7   5   1        5.50        6.21      4.02 o 
  -6   5   1       12.66       12.45      3.77 o 
  -5   5   1       27.00       29.01      4.46 o 
  -4   5   1       34.03       35.74      4.58 o 
  -3   5   1      567.17      633.29     10.22 o 
  -2   5   1     1790.99     1855.15     23.17 o 
  -1   5   1      501.01      521.12      8.46 o 
   0   5   1        3.82        6.30      1.16 o 
   1   5   1     1359.17     1457.28     18.56 o 
   2   5   1       14.70       11.23      1.60 o 
   3   5   1      163.10      184.89      4.53 o 
   4   5   1       17.06       17.19      3.57 o 
   5   5   1      425.36      387.41     13.16 o 
   6   5   1        0.46        0.92      3.02 o 
   7   5   1        0.00       -1.46      3.37 o 
   8   5   1        3.10        0.91      5.12 o 
  -8   6   1        0.01       -3.89      8.40 o 
  -7   6   1        7.71       10.39     11.70 o 
  -6   6   1        0.18        4.90      3.52 o 
  -5   6   1       13.74       17.36      3.79 o 
  -4   6   1        0.68        1.93      3.09 o 
  -3   6   1      133.13      127.24      4.30 o 
  -2   6   1     1086.24     1183.78     16.57 o 
  -1   6   1      172.74      154.36      4.45 o 
   0   6   1       66.02       60.44      2.45 o 
   1   6   1        6.60        9.73      1.76 o 
   2   6   1       88.66       91.67      3.61 o 
   3   6   1      171.49      178.27      7.78 o 
   4   6   1      322.30      361.13     12.15 o 
   5   6   1       41.62       39.73      7.11 o 
   6   6   1        5.49        2.93      3.40 o 
   7   6   1        0.02       -1.41      6.45 o 
   8   6   1        0.39       -2.23      5.17 o 
  -8   7   1        2.31       -3.92      6.04 o 
  -7   7   1        0.76       -1.95      4.65 o 
  -6   7   1        0.76        2.47      3.58 o 
  -5   7   1      146.59      172.22      9.78 o 
  -4   7   1       46.09       38.33      5.35 o 
  -3   7   1       19.39       20.82      3.79 o 
  -2   7   1        0.57        0.59      1.55 o 
  -1   7   1        2.70       -1.18      1.43 o 
   0   7   1      200.81      226.64      5.59 o 
   1   7   1        3.84        4.50      1.72 o 
   2   7   1       23.83       25.28      2.49 o 
   3   7   1       73.68       76.47      7.07 o 
   4   7   1      209.55      182.33      9.42 o 
   5   7   1        4.39        3.47      4.92 o 
   6   7   1        2.11        3.04      3.46 o 
   7   7   1        1.23       -4.10      4.10 o 
   8   7   1        0.43       -5.42      5.68 o 
  -7   8   1        2.12        2.10      5.62 o 
  -6   8   1       60.79       63.27      9.11 o 
  -5   8   1        9.00        4.57      3.56 o 
  -4   8   1        7.39       21.35      4.71 o 
  -3   8   1      113.74      137.88      8.00 o 
  -2   8   1        6.01        6.43      2.17 o 
  -1   8   1       14.07       22.34      2.68 o 
   0   8   1        0.20       -1.91      1.91 o 
   1   8   1       10.90       18.05      2.46 o 
   2   8   1      579.66      569.87     12.10 o 
   3   8   1      265.51      278.77     10.70 o 
   4   8   1       91.45      112.87      8.13 o 
   5   8   1       14.35        7.08      6.48 o 
   6   8   1       14.16       23.99      6.57 o 
   7   8   1       33.95       39.40      8.57 o 
  -7   9   1        5.32        3.25      6.44 o 
  -6   9   1        9.75       15.03      7.35 o 
  -5   9   1        0.05       -2.71      4.44 o 
  -4   9   1       15.45       18.26      5.08 o 
  -3   9   1      238.78      258.58     12.88 o 
  -2   9   1      120.11      105.07      5.70 o 
  -1   9   1        1.15       -0.92      2.39 o 
   0   9   1      111.77      109.58      5.66 o 
   1   9   1      397.08      428.15     12.21 o 
   2   9   1       81.46       91.88      6.68 o 
   3   9   1        0.39        5.48      3.78 o 
   4   9   1        2.44        4.45      3.91 o 
   5   9   1       16.31       26.49      7.80 o 
   6   9   1        2.94        3.39      5.50 o 
   7   9   1        1.02       -5.25      5.73 o 
  -6  10   1        8.47        6.42      9.45 o 
  -5  10   1        0.43        3.39      5.38 o 
  -4  10   1      106.10       97.99     10.06 o 
  -3  10   1        0.73        4.99      4.07 o 
  -2  10   1      133.07      114.08      9.91 o 
  -1  10   1      131.23      154.71      7.02 o 
   0  10   1      326.12      337.58      9.97 o 
   1  10   1       62.22       62.15      8.29 o 
   2  10   1       40.93       34.37      6.62 o 
   3  10   1       41.05       42.23      6.04 o 
   4  10   1        0.07        0.23      4.68 o 
   5  10   1        0.03       -1.39      5.04 o 
   6  10   1        3.42        3.10      7.35 o 
  -6  11   1        5.93       10.64      7.10 o 
  -5  11   1        5.14       11.25      6.36 o 
  -4  11   1        0.00       -5.70      5.70 o 
  -3  11   1       28.01       29.39      9.60 o 
  -2  11   1       17.82        8.26     11.25 o 
  -1  11   1       13.25        9.71      4.18 o 
   0  11   1       12.37        9.75      3.43 o 
   1  11   1      178.68      164.03     11.43 o 
   2  11   1        0.14       -4.42      4.47 o 
   3  11   1       48.57       44.69     11.10 o 
   4  11   1        5.20        9.90      8.10 o 
   5  11   1        0.08       -1.95     13.20 o 
   6  11   1        0.00        0.90      6.35 o 
  -5  12   1        4.16       -4.80      8.40 o 
  -4  12   1        0.04        0.30      6.90 o 
  -3  12   1       28.72       26.99     10.20 o 
  -2  12   1        2.39        2.70      7.50 o 
  -1  12   1       13.82       15.23      6.02 o 
   0  12   1       80.88       84.91      8.80 o 
   1  12   1       26.46       16.91      6.56 o 
   2  12   1        2.31        1.20      6.90 o 
   3  12   1        0.00       -5.10      6.30 o 
   4  12   1        0.34        6.00      8.40 o 
   5  12   1        3.28       -3.90      7.80 o 
  -4  13   1        6.89       -1.20      8.10 o 
  -3  13   1        4.86        3.60      8.40 o 
  -2  13   1        0.01        0.90      8.10 o 
  -1  13   1        3.08       -2.70      6.90 o 
   0  13   1        0.97       -2.40      6.60 o 
   1  13   1        8.82        4.50      8.40 o 
   2  13   1        9.87        3.60      7.50 o 
   3  13   1        0.66        1.50      7.80 o 
   4  13   1        1.54       -1.80      8.10 o 
  -2  14   1        8.53        1.80      9.00 o 
  -1  14   1        0.88       10.80      8.70 o 
   1  14   1       14.66        7.50      9.00 o 
   2  14   1        8.21        5.10      9.60 o 
  -8   0   2        7.26        3.17      4.77 o 
  -6   0   2      671.53      653.75     12.03 o 
  -4   0   2      999.65      539.84     19.49 o 
  -2   0   2    11313.81    10540.87    112.48 o 
   0   0   2      191.62      163.45      5.10 o 
   2   0   2     5610.90     5649.95     81.14 o 
   4   0   2      485.95      456.18      9.14 o 
   6   0   2       25.79       44.99      9.00 o 
   8   0   2        6.27        7.50      7.20 o 
  -9   1   2        0.25       -5.51      5.51 o 
  -8   1   2        1.61       -3.18      4.23 o 
  -7   1   2       81.50       79.64      6.10 o 
  -6   1   2        0.02       -0.52      1.58 o 
  -5   1   2        2.76        4.38      1.24 o 
  -4   1   2       96.43       91.63      2.52 o 
  -3   1   2       61.85       66.30      2.02 o 
  -2   1   2      323.60      271.98      3.92 o 
  -1   1   2     4371.64     3808.64     36.47 o 
   0   1   2     3661.43     3523.14     39.91 o 
   1   1   2     1742.78     1792.03     26.99 o 
   2   1   2      833.06      823.54      9.03 o 
   3   1   2     1025.04     1007.27     13.73 o 
   4   1   2      168.15      122.56      3.21 o 
   5   1   2        0.37        0.68      1.15 o 
   6   1   2       15.52       22.12      2.82 o 
   7   1   2       61.05       62.77      8.06 o 
   8   1   2        3.36        4.84      9.30 o 
   9   1   2       13.12       20.09     10.50 o 
  -9   2   2        6.77        9.60      8.70 o 
  -8   2   2       10.64       11.10      7.80 o 
  -7   2   2      148.89      149.54      5.54 o 
  -6   2   2      350.00      354.49     10.67 o 
  -5   2   2        0.02       -0.35      1.14 o 
  -4   2   2     1946.92     2032.77     18.81 o 
  -3   2   2      384.41      370.31      5.20 o 
  -2   2   2      200.03      217.74      4.02 o 
  -1   2   2     1151.52     1089.55     13.42 o 
   0   2   2      137.01      144.86      3.26 o 
   1   2   2    19950.44    16724.58    309.74 o 
   2   2   2     8418.75     8107.14     95.15 o 
   3   2   2      169.56      160.56      3.53 o 
   4   2   2      624.34      591.42      7.79 o 
   5   2   2      401.35      414.16      9.11 o 
   6   2   2      252.57      259.90      9.61 o 
   7   2   2        0.11        3.31      4.13 o 
   8   2   2        7.32        6.00      7.50 o 
   9   2   2        0.33       -3.30      7.20 o 
  -9   3   2        0.09        2.40      8.40 o 
  -8   3   2        2.91       11.31      5.81 o 
  -7   3   2        1.88        0.96      2.83 o 
  -6   3   2       27.36       25.51      3.48 o 
  -5   3   2       52.52       63.34      2.73 o 
  -4   3   2        1.45        2.22      1.09 o 
  -3   3   2      566.81      594.32      7.87 o 
  -2   3   2      246.63      251.91      5.49 o 
  -1   3   2     9683.10     8837.69     94.70 o 
   0   3   2        6.16        3.37      1.05 o 
   1   3   2      481.27      465.30      7.48 o 
   2   3   2      260.31      286.33      4.84 o 
   3   3   2      118.93      129.35      2.79 o 
   4   3   2      401.85      446.72      7.29 o 
   5   3   2      407.83      437.02      9.68 o 
   6   3   2      369.69      364.88     11.04 o 
   7   3   2        8.72        6.89      3.52 o 
   8   3   2        6.12       12.00      8.10 o 
   9   3   2       20.77       37.49     13.20 o 
  -9   4   2        0.00       11.40      9.00 o 
  -8   4   2       28.04       38.64      6.64 o 
  -7   4   2       21.44       23.47      4.64 o 
  -6   4   2       96.63      105.87      6.82 o 
  -5   4   2        5.27        8.63      2.64 o 
  -4   4   2      540.39      556.27      7.40 o 
  -3   4   2      328.61      365.59      6.37 o 
  -2   4   2      110.64      119.00      3.67 o 
  -1   4   2     2627.21     2481.41     28.85 o 
   0   4   2      102.09       94.53      2.46 o 
   1   4   2      136.82      103.44      2.67 o 
   2   4   2     3988.85     3698.10     42.55 o 
   3   4   2       21.98       40.18      1.96 o 
   4   4   2       77.12       59.48      3.88 o 
   5   4   2      286.53      285.93     10.75 o 
   6   4   2        0.27        4.08      3.04 o 
   7   4   2        1.70        3.54      3.62 o 
   8   4   2        1.94       -5.40      5.40 o 
  -8   5   2        4.28        0.92      4.22 o 
  -7   5   2        6.32        2.47      3.69 o 
  -6   5   2        0.01       -0.78      2.96 o 
  -5   5   2       20.63       19.04      3.85 o 
  -4   5   2        3.89        6.39      1.65 o 
  -3   5   2       97.40      109.55      3.94 o 
  -2   5   2      675.10      707.27     11.66 o 
  -1   5   2        6.45        2.15      1.92 o 
   0   5   2      165.75      186.92      3.78 o 
   1   5   2        6.58        3.80      1.36 o 
   2   5   2        5.92        3.37      1.24 o 
   3   5   2      199.86      190.81      6.84 o 
   4   5   2      101.33      127.97      7.32 o 
   5   5   2       50.38       66.18      6.44 o 
   6   5   2       21.78       29.34      4.70 o 
   7   5   2        5.97       -3.27      4.20 o 
   8   5   2        3.73        6.60      8.10 o 
  -8   6   2        1.94        5.06      5.02 o 
  -7   6   2        3.08        5.19      5.19 o 
  -6   6   2       25.87       25.15      4.63 o 
  -5   6   2      253.42      235.24     12.73 o 
  -4   6   2      230.30      229.77      8.53 o 
  -3   6   2       46.66       49.90      3.68 o 
  -2   6   2     1023.12     1050.70     15.15 o 
  -1   6   2     1253.35     1282.44     17.30 o 
   0   6   2      131.59      189.25      4.85 o 
   1   6   2      125.11      126.11      6.70 o 
   2   6   2      247.93      257.13      5.81 o 
   3   6   2       55.03       65.26      5.35 o 
   4   6   2       44.42       45.68      5.40 o 
   5   6   2       27.20       21.47      4.60 o 
   6   6   2      161.95      181.04      9.38 o 
   7   6   2       25.76       31.53      7.20 o 
   8   6   2        2.79        2.10      8.25 o 
  -8   7   2        0.33       -4.98      4.98 o 
  -7   7   2        0.24       -3.65      4.77 o 
  -6   7   2        8.93        4.55      3.65 o 
  -5   7   2       46.87       42.87      5.76 o 
  -4   7   2      162.90      154.67     15.01 o 
  -3   7   2        5.45       10.51      2.13 o 
  -2   7   2        3.40        0.78      1.68 o 
  -1   7   2       39.21       35.53      2.74 o 
   0   7   2       56.29       66.96      2.81 o 
   1   7   2       96.28       84.62      4.41 o 
   2   7   2        0.57       -1.37      1.51 o 
   3   7   2        0.06       -1.49      2.52 o 
   4   7   2      491.26      505.49     16.72 o 
   5   7   2       34.90       22.43     11.25 o 
   6   7   2       12.19       13.42      4.25 o 
   7   7   2       28.01       32.54     10.20 o 
   8   7   2       10.92        0.73      6.11 o 
  -7   8   2       23.30       24.13      7.31 o 
  -6   8   2        5.85        1.29      4.98 o 
  -5   8   2       28.88       29.03      4.81 o 
  -4   8   2      133.34      135.24      8.68 o 
  -3   8   2       18.37       21.68      4.32 o 
  -2   8   2       51.88       53.15      3.77 o 
  -1   8   2      117.81      115.23      4.52 o 
   0   8   2        3.22        2.48      2.05 o 
   1   8   2        0.54        0.24      1.84 o 
   2   8   2      380.85      412.51     12.44 o 
   3   8   2      132.31      139.07      8.09 o 
   4   8   2       23.33       17.03      4.44 o 
   5   8   2        0.45        2.95      3.97 o 
   6   8   2        0.37        0.92      4.77 o 
   7   8   2        0.00       -2.54      5.47 o 
  -7   9   2       10.31       21.11      9.00 o 
  -6   9   2       19.43       30.83      7.72 o 
  -5   9   2       59.68       72.39      9.18 o 
  -4   9   2       51.04       53.90      6.57 o 
  -3   9   2      238.84      236.32     16.76 o 
  -2   9   2       74.27       76.85      5.05 o 
  -1   9   2      239.90      258.51      8.83 o 
   0   9   2        2.19        3.89      2.62 o 
   1   9   2      372.97      314.80      8.99 o 
   2   9   2      152.15      150.42      8.20 o 
   3   9   2       44.41       33.95      5.30 o 
   4   9   2      209.58      214.57     11.07 o 
   5   9   2        0.06        1.45      4.61 o 
   6   9   2       17.54       12.51      8.25 o 
   7   9   2        0.59       -2.46      5.33 o 
  -6  10   2        2.76        0.07      5.83 o 
  -5  10   2        0.71       -0.59      4.53 o 
  -4  10   2        8.68       12.80      9.00 o 
  -3  10   2       12.39       18.10      4.84 o 
  -2  10   2      114.41      129.66     10.42 o 
  -1  10   2        0.04       -1.15      2.59 o 
   0  10   2       32.98       22.35      3.77 o 
   1  10   2        0.74        0.72      3.09 o 
   2  10   2        0.54        6.48      9.15 o 
   3  10   2      183.21      202.95     16.87 o 
   4  10   2       31.79       35.72      7.10 o 
   5  10   2        4.19        3.90      5.09 o 
   6  10   2        0.11       -0.60      5.73 o 
  -6  11   2        1.68       -5.84      5.84 o 
  -5  11   2        0.18       -4.95      4.95 o 
  -4  11   2       70.12       77.38     14.10 o 
  -3  11   2        2.83       -4.20      6.60 o 
  -2  11   2       20.35       19.65      6.19 o 
  -1  11   2        2.47        8.18      3.79 o 
   0  11   2       17.21       16.19      3.98 o 
   1  11   2       43.98       41.56      7.34 o 
   2  11   2       20.90       35.86     13.65 o 
   3  11   2        7.53       15.00      8.10 o 
   4  11   2       15.97       17.99      9.00 o 
   5  11   2        0.43       -5.19      5.19 o 
   6  11   2        0.31        4.46      6.25 o 
  -5  12   2        0.00       -6.30      7.80 o 
  -4  12   2        0.62        2.70      8.40 o 
  -3  12   2        4.16        6.30      7.80 o 
  -2  12   2        6.12        4.20      6.90 o 
  -1  12   2       39.88       39.94      6.85 o 
   0  12   2        0.98       -1.33      3.99 o 
   1  12   2       31.43       22.26      9.15 o 
   2  12   2        0.63       -2.40      6.30 o 
   3  12   2        1.13        5.70      7.50 o 
   4  12   2        0.19       -5.10      7.50 o 
   5  12   2        1.88        1.20      8.70 o 
  -4  13   2        9.19       14.70      9.90 o 
  -3  13   2       19.13        1.50      7.80 o 
  -2  13   2        0.04        9.90      8.70 o 
  -1  13   2        6.48       -0.60      7.50 o 
   0  13   2      160.96      182.35     17.69 o 
   1  13   2        4.51        1.80      7.50 o 
   2  13   2       12.69       14.10      9.00 o 
   3  13   2        8.59       11.70      9.60 o 
   4  13   2       16.03       15.00     11.10 o 
  -2  14   2       11.42       29.39     12.00 o 
  -1  14   2       16.15       17.39     10.50 o 
   1  14   2        5.08        4.50      9.00 o 
   2  14   2        0.31        6.60      9.60 o 
  -9   0   3       11.86       12.70      6.62 o 
  -7   0   3       21.74       18.29      7.50 o 
  -5   0   3      464.29      401.38     11.77 o 
  -3   0   3     1264.90     1397.25     17.85 o 
  -1   0   3      768.29      653.13      8.60 o 
   1   0   3     5479.40     4583.25     71.97 o 
   3   0   3       80.48      125.76      9.59 o 
   5   0   3       70.26       63.92      3.40 o 
   7   0   3       26.62       28.49      9.00 o 
   9   0   3        0.02        4.20      8.40 o 
  -9   1   3        1.71       -0.29      5.50 o 
  -8   1   3       41.64       39.13      5.75 o 
  -7   1   3      132.53      128.18      5.51 o 
  -6   1   3       73.11       77.01      3.56 o 
  -5   1   3       19.73       19.69      1.61 o 
  -4   1   3      358.21      366.19      5.16 o 
  -3   1   3     3079.25     2987.47     25.76 o 
  -2   1   3     3852.09     3534.17     31.14 o 
  -1   1   3     9556.87     8248.73     83.78 o 
   0   1   3      648.18      577.65      8.04 o 
   1   1   3    11173.62     9901.12    111.81 o 
   2   1   3      715.62      686.16      8.37 o 
   3   1   3     1824.04     1934.34     39.36 o 
   4   1   3      244.95      258.02      6.26 o 
   5   1   3       29.92       33.38      2.41 o 
   6   1   3       46.23       40.14      4.31 o 
   7   1   3        0.62        0.88      4.23 o 
   8   1   3       26.51       28.60      6.68 o 
   9   1   3        2.18        1.80      9.00 o 
  -9   2   3        4.47        0.00      7.80 o 
  -8   2   3       36.84       32.99     10.20 o 
  -7   2   3       46.39       49.93      4.63 o 
  -6   2   3       21.71       37.29      3.45 o 
  -5   2   3        7.85        9.24      1.43 o 
  -4   2   3       25.10       28.59      2.07 o 
  -3   2   3       17.28       22.28      1.35 o 
  -2   2   3      168.90      179.95      4.06 o 
  -1   2   3     6322.92     5801.56     58.60 o 
   0   2   3     2283.26     2296.86     29.99 o 
   1   2   3    16936.28    15525.65    309.29 o 
   2   2   3       12.59        8.75      1.58 o 
   3   2   3      627.21      730.15     11.40 o 
   4   2   3        1.38        0.56      0.90 o 
   5   2   3        6.15       10.67      2.34 o 
   6   2   3        5.86        5.54      2.41 o 
   7   2   3        3.91       14.40      7.80 o 
   8   2   3        0.00        3.00      7.20 o 
   9   2   3        0.36        1.50      8.10 o 
  -9   3   3        0.27        0.30      8.10 o 
  -8   3   3        0.07       -1.36      3.87 o 
  -7   3   3        0.01       -0.52      2.78 o 
  -6   3   3       12.96       10.46      2.53 o 
  -5   3   3       22.36       24.19      2.08 o 
  -4   3   3       85.84      104.26      2.96 o 
  -3   3   3       68.27       99.23      2.95 o 
  -2   3   3        0.05        0.75      0.97 o 
  -1   3   3     6678.46     6482.99     70.25 o 
   0   3   3     2438.84     2548.08     29.11 o 
   1   3   3     1391.25     1342.54     16.41 o 
   2   3   3      415.60      388.17     11.89 o 
   3   3   3        0.54        5.67      0.81 o 
   4   3   3      458.27      486.34     12.38 o 
   5   3   3       54.05       63.42      4.12 o 
   6   3   3      275.29      284.51      9.70 o 
   7   3   3       36.60       30.12      6.91 o 
   8   3   3       19.60       30.89     10.50 o 
   9   3   3        0.14       -7.80      7.80 o 
  -9   4   3        4.34       -1.80      8.10 o 
  -8   4   3       23.47       25.87      7.12 o 
  -7   4   3        2.52        8.16      3.27 o 
  -6   4   3      306.48      310.80     10.54 o 
  -5   4   3     1080.52     1029.00     16.79 o 
  -4   4   3       73.91       82.45      2.65 o 
  -3   4   3      197.92      208.34      4.15 o 
  -2   4   3      462.40      479.81      9.87 o 
  -1   4   3      822.17      854.02     11.71 o 
   0   4   3      282.02      294.64      4.66 o 
   1   4   3     2497.23     2493.99     29.36 o 
   2   4   3       12.00        9.27      1.62 o 
   3   4   3       85.11       89.74      3.97 o 
   4   4   3      172.35      173.22      5.97 o 
   5   4   3      650.68      630.79     19.21 o 
   6   4   3        0.01        0.63      2.89 o 
   7   4   3       83.36       95.96      7.13 o 
   8   4   3        2.15       -1.20      7.20 o 
  -8   5   3        0.09        3.73      4.71 o 
  -7   5   3        0.00       -2.48      3.40 o 
  -6   5   3       30.52       23.89      4.27 o 
  -5   5   3      215.03      202.04      8.43 o 
  -4   5   3        8.30        8.30      1.60 o 
  -3   5   3       17.40       34.04      2.03 o 
  -2   5   3       43.36       23.04      2.50 o 
  -1   5   3      342.20      341.84      6.44 o 
   0   5   3       27.70       36.25      2.10 o 
   1   5   3      892.66      904.33     12.66 o 
   2   5   3      379.21      409.38      6.32 o 
   3   5   3        9.75        9.51      1.65 o 
   4   5   3       86.87       97.51      6.55 o 
   5   5   3      447.99      437.23     13.79 o 
   6   5   3       27.07       38.11      5.09 o 
   7   5   3        1.06       -0.87      3.25 o 
   8   5   3       29.58       15.60      9.30 o 
  -8   6   3       23.79       16.14      7.15 o 
  -7   6   3        0.31        6.41      5.50 o 
  -6   6   3       77.38       73.84      7.33 o 
  -5   6   3       27.72       26.02      4.39 o 
  -4   6   3      834.38      815.38     17.29 o 
  -3   6   3       42.77       50.97      3.36 o 
  -2   6   3       16.73        9.82      1.94 o 
  -1   6   3       21.93       24.46      2.41 o 
   0   6   3        0.00        0.14      1.54 o 
   1   6   3     1023.37     1105.25     15.45 o 
   2   6   3        5.46        8.02      1.71 o 
   3   6   3      446.51      482.21     13.27 o 
   4   6   3        0.12       -3.74      3.74 o 
   5   6   3       11.30        7.34      3.92 o 
   6   6   3        2.75        8.13      3.55 o 
   7   6   3        0.55        0.59      4.75 o 
   8   6   3        3.62        1.81      6.90 o 
  -8   7   3        3.87        4.90      6.56 o 
  -7   7   3        0.01        1.48      5.40 o 
  -6   7   3        8.77        5.81      4.46 o 
  -5   7   3       15.85       11.39      3.90 o 
  -4   7   3        0.13       -1.82      2.90 o 
  -3   7   3       51.78       59.43      3.54 o 
  -2   7   3       32.09       32.50      4.06 o 
  -1   7   3       18.39       19.59      2.32 o 
   0   7   3        3.83        1.50      1.33 o 
   1   7   3      204.33      206.73      5.90 o 
   2   7   3       34.61       33.86      2.80 o 
   3   7   3       34.51       33.56      4.54 o 
   4   7   3       25.42       33.10      9.07 o 
   5   7   3       51.06       59.10      6.64 o 
   6   7   3       27.48       29.62      5.15 o 
   7   7   3        0.01       -0.90      5.30 o 
   8   7   3        3.11        6.77      6.13 o 
  -7   8   3        0.81        3.99      6.75 o 
  -6   8   3        4.14        9.70      5.62 o 
  -5   8   3        7.44       10.35      4.11 o 
  -4   8   3      413.35      431.43     12.72 o 
  -3   8   3        2.57       14.87      4.27 o 
  -2   8   3        0.19       -2.58      2.81 o 
  -1   8   3       37.20       42.55      3.24 o 
   0   8   3       21.08       25.69      3.81 o 
   1   8   3       33.16       37.90      3.11 o 
   2   8   3       92.85       99.55      6.54 o 
   3   8   3       11.72       11.71      3.70 o 
   4   8   3      208.70      197.77     14.95 o 
   5   8   3       38.40       42.61      6.33 o 
   6   8   3        0.86        1.51      4.77 o 
   7   8   3        0.22        7.27      6.00 o 
  -7   9   3        2.93       -0.80      7.50 o 
  -6   9   3        2.18        1.70      5.33 o 
  -5   9   3        6.59        4.25      5.08 o 
  -4   9   3       14.71       11.95      4.04 o 
  -3   9   3       55.80       44.71      8.28 o 
  -2   9   3       27.35       32.61      3.42 o 
  -1   9   3        6.84        6.24      2.86 o 
   0   9   3       68.53       58.69      4.52 o 
   1   9   3        1.12        2.48      2.64 o 
   2   9   3      415.09      386.79     12.55 o 
   3   9   3        3.57        3.43      3.66 o 
   4   9   3      178.86      178.71     10.37 o 
   5   9   3       18.27       19.22      5.83 o 
   6   9   3        0.06       -1.92      4.90 o 
   7   9   3        0.19        3.75      5.97 o 
  -6  10   3        8.42       17.75      6.75 o 
  -5  10   3       33.93       26.28      7.10 o 
  -4  10   3        0.02       -3.28      4.35 o 
  -3  10   3        0.11        3.82      3.96 o 
  -2  10   3        3.34        2.78      3.32 o 
  -1  10   3       30.65       36.30      4.34 o 
   0  10   3      264.94      276.72      9.00 o 
   1  10   3       20.80       28.77      5.97 o 
   2  10   3        0.47        3.57      4.61 o 
   3  10   3        8.59        4.55      4.16 o 
   4  10   3       11.66        7.82      5.33 o 
   5  10   3        4.31        4.04      6.00 o 
   6  10   3        0.00       -3.14      5.38 o 
  -6  11   3        1.67        6.53      6.78 o 
  -5  11   3        8.11       12.88      6.56 o 
  -4  11   3        3.16        7.50      8.40 o 
  -3  11   3       14.76       20.04      6.96 o 
  -2  11   3        5.78        3.15      5.30 o 
  -1  11   3       62.81       66.64      6.46 o 
   0  11   3       17.26       21.15      4.59 o 
   1  11   3        3.31        2.85      4.90 o 
   2  11   3       31.33       25.33      6.48 o 
   3  11   3        1.54        4.20      7.20 o 
   4  11   3       11.73       13.80      9.00 o 
   5  11   3       10.01       10.34      6.90 o 
   6  11   3        7.80       22.21      7.98 o 
  -5  12   3        0.09        0.30      8.70 o 
  -4  12   3       14.07       13.20      9.30 o 
  -3  12   3       54.19       54.88     12.30 o 
  -2  12   3       13.08        1.50      6.90 o 
  -1  12   3       14.38       13.91      4.73 o 
   0  12   3       25.82       21.41      5.20 o 
   1  12   3        1.42        7.38      5.47 o 
   2  12   3       32.07       17.39      9.30 o 
   3  12   3        8.84        2.10      7.50 o 
   4  12   3        8.23        2.70      7.50 o 
   5  12   3        5.08        8.40      9.30 o 
  -4  13   3        0.94        4.80      9.00 o 
  -3  13   3        0.12       -7.50      7.50 o 
  -2  13   3        0.23       -3.90      7.20 o 
  -1  13   3        0.01       -0.60      7.50 o 
   0  13   3        0.03       -6.90      6.90 o 
   1  13   3       16.87       12.00      8.70 o 
   2  13   3        0.07        3.90      8.10 o 
   3  13   3        0.17       -0.30      8.40 o 
   4  13   3        6.95        9.60      9.00 o 
  -2  14   3        9.78       25.49     10.80 o 
   0  14   3       23.36       29.99     11.10 o 
   1  14   3        0.22        1.50      8.70 o 
   2  14   3        4.03        3.00      8.40 o 
  -8   0   4       30.49       32.37      6.66 o 
  -6   0   4        2.34        0.46      1.92 o 
  -4   0   4     1716.46     1783.99     22.96 o 
  -2   0   4    13386.32    12631.19    134.59 o 
   0   0   4     3807.68     3728.74     66.59 o 
   2   0   4        0.81        1.11      1.01 o 
   4   0   4       56.06       49.97      3.09 o 
   6   0   4       65.47       68.68     10.80 o 
   8   0   4       12.44        9.90      8.10 o 
  -9   1   4        2.43        1.89      9.90 o 
  -8   1   4        5.22       -0.26      3.38 o 
  -7   1   4       38.75       36.73      3.80 o 
  -6   1   4      343.10      343.25      5.85 o 
  -5   1   4       22.09       30.70      1.98 o 
  -4   1   4      187.81      142.78      3.09 o 
  -3   1   4      585.26      622.88      6.79 o 
  -2   1   4     3302.82     2922.02     24.61 o 
  -1   1   4     4585.29     4120.74     46.57 o 
   0   1   4       61.91       70.11      1.59 o 
   1   1   4    11351.41    10143.50    116.51 o 
   2   1   4     3389.60     3276.57     37.18 o 
   3   1   4      658.50      722.97      9.38 o 
   4   1   4      583.22      582.18      7.35 o 
   5   1   4       80.99       94.59      3.91 o 
   6   1   4        4.44        5.77      3.23 o 
   7   1   4      135.44      123.73     10.48 o 
   8   1   4       25.64       19.42      6.23 o 
   9   1   4        0.46       -3.60      8.10 o 
  -9   2   4        5.67       22.79     10.20 o 
  -8   2   4        0.00       -1.50      6.00 o 
  -7   2   4        9.15        5.05      2.36 o 
  -6   2   4      313.86      289.45      6.09 o 
  -5   2   4      273.75      247.23      5.31 o 
  -4   2   4       80.17       94.43      2.71 o 
  -3   2   4      160.56      154.43      3.23 o 
  -2   2   4     1227.33     1152.22     13.72 o 
  -1   2   4     2773.94     2490.87     25.98 o 
   0   2   4     4115.41     3780.31     38.47 o 
   1   2   4     4387.46     4200.66     63.86 o 
   2   2   4     1384.20     1315.31     21.64 o 
   3   2   4      773.04      911.39     10.93 o 
   4   2   4      275.40      263.96      5.17 o 
   5   2   4      209.52      222.07      8.22 o 
   6   2   4      209.01      229.06      8.12 o 
   7   2   4       13.93       18.59      8.70 o 
   8   2   4       14.96       11.40      8.40 o 
   9   2   4        0.90        4.20      8.70 o 
  -9   3   4        1.49       -6.60      6.60 o 
  -8   3   4       15.18       14.32      4.85 o 
  -7   3   4       14.19       12.64      3.35 o 
  -6   3   4       89.92       96.40      4.83 o 
  -5   3   4       59.08       61.12      2.81 o 
  -4   3   4       24.41       14.94      1.56 o 
  -3   3   4      189.63      220.82      3.88 o 
  -2   3   4       11.35       12.86      1.37 o 
  -1   3   4      118.36       97.74      2.68 o 
   0   3   4       36.43       45.56      2.46 o 
   1   3   4     5102.66     4725.72     48.14 o 
   2   3   4       54.71       52.59      3.20 o 
   3   3   4     1057.15     1229.48     23.12 o 
   4   3   4       53.13       45.46      3.58 o 
   5   3   4       30.82       32.12      3.90 o 
   6   3   4        7.43        5.06      3.14 o 
   7   3   4        9.18        5.70      6.90 o 
   8   3   4       19.98       12.30      8.40 o 
   9   3   4        1.24       -0.90      8.40 o 
  -9   4   4        1.49       14.10      9.60 o 
  -8   4   4       26.91       33.63      5.92 o 
  -7   4   4       14.59       13.57      3.74 o 
  -6   4   4      345.52      364.61     11.52 o 
  -5   4   4      624.36      612.13     11.98 o 
  -4   4   4        4.98        5.91      1.30 o 
  -3   4   4      320.59      314.69      5.42 o 
  -2   4   4     2908.15     2757.95     27.38 o 
  -1   4   4     4413.66     4269.90     47.78 o 
   0   4   4      240.59      198.66      4.22 o 
   1   4   4      283.22      270.55      5.11 o 
   2   4   4     3724.12     3753.18     38.82 o 
   3   4   4      874.69      960.11     15.85 o 
   4   4   4        4.25        1.37      1.80 o 
   5   4   4      266.71      287.59     18.09 o 
   6   4   4       54.23       53.27      5.63 o 
   7   4   4       12.13       10.85      3.92 o 
   8   4   4        0.02        1.80      7.20 o 
  -8   5   4        0.71        2.01      4.44 o 
  -7   5   4        3.68        0.60      3.03 o 
  -6   5   4       12.13        8.97      3.74 o 
  -5   5   4       65.75       76.12      7.58 o 
  -4   5   4      338.10      331.07      6.11 o 
  -3   5   4        9.84       15.70      1.61 o 
  -2   5   4     1000.67      987.39     14.18 o 
  -1   5   4     2155.21     2233.09     24.16 o 
   0   5   4       64.30       55.79      2.60 o 
   1   5   4     1244.31     1235.97     16.26 o 
   2   5   4     1102.51     1090.34     14.84 o 
   3   5   4      385.01      384.94     11.15 o 
   4   5   4        2.79       -0.46      2.51 o 
   5   5   4      172.63      175.30      9.15 o 
   6   5   4        0.03        1.30      3.09 o 
   7   5   4        9.79       11.37      4.21 o 
   8   5   4       14.21       15.90      9.90 o 
  -8   6   4        0.08       -4.40      4.40 o 
  -7   6   4        5.93       14.09      6.45 o 
  -6   6   4       28.75       31.39      4.80 o 
  -5   6   4      304.94      311.18     10.64 o 
  -4   6   4        0.45       -1.66      2.03 o 
  -3   6   4      140.30      152.10      4.63 o 
  -2   6   4        4.06        3.23      1.67 o 
  -1   6   4       81.58       79.98      2.84 o 
   0   6   4      134.14      128.58      5.12 o 
   1   6   4      808.43      867.55     12.85 o 
   2   6   4      722.49      673.94     10.71 o 
   3   6   4       92.02       81.26      5.88 o 
   4   6   4       61.72       61.92      6.47 o 
   5   6   4        8.65       13.18      4.05 o 
   6   6   4       43.77       52.23      6.56 o 
   7   6   4        0.95        7.40      5.62 o 
   8   6   4       10.75       12.00     10.20 o 
  -8   7   4        3.89        3.90      5.19 o 
  -7   7   4        4.75        2.06      5.40 o 
  -6   7   4        0.30        2.08      3.40 o 
  -5   7   4       91.93       90.25      8.40 o 
  -4   7   4       67.90       65.79      5.66 o 
  -3   7   4      120.70      124.99      4.58 o 
  -2   7   4      422.81      395.22      8.82 o 
  -1   7   4      107.97      101.45      4.11 o 
   0   7   4      156.53      175.96      5.24 o 
   1   7   4       39.55       39.04      3.45 o 
   2   7   4      739.04      722.49     20.43 o 
   3   7   4      287.19      284.15     15.94 o 
   4   7   4       39.68       46.07      7.11 o 
   5   7   4      159.74      145.30     13.18 o 
   6   7   4       40.61       49.64      6.61 o 
   7   7   4        7.76       13.24      6.11 o 
   8   7   4        2.18       -5.62      5.62 o 
  -7   8   4        0.13       -3.48      5.29 o 
  -6   8   4        4.91        2.32      5.17 o 
  -5   8   4      106.70       90.47      7.25 o 
  -4   8   4       71.40       69.08      6.88 o 
  -3   8   4        0.03        3.25      2.54 o 
  -2   8   4      134.59      142.38      5.26 o 
  -1   8   4      284.14      286.18      7.02 o 
   0   8   4      157.20      147.91      5.82 o 
   1   8   4      442.29      406.08      9.12 o 
   2   8   4       49.34       60.00      9.75 o 
   3   8   4        0.22       10.81      3.68 o 
   4   8   4       15.97       13.68      4.15 o 
   5   8   4       28.80       40.47      6.15 o 
   6   8   4        0.13       -2.32      7.35 o 
   7   8   4        2.36        5.55      5.94 o 
  -7   9   4        4.41        6.66      6.62 o 
  -6   9   4        0.06        4.80      5.40 o 
  -5   9   4       57.36       65.86      9.12 o 
  -4   9   4        0.68       -1.99      3.34 o 
  -3   9   4        0.86        5.59      3.56 o 
  -2   9   4        7.85        2.67      2.34 o 
  -1   9   4       52.16       57.96      4.59 o 
   0   9   4       97.15       97.12      5.39 o 
   1   9   4       13.45       17.84      3.71 o 
   2   9   4      406.78      420.00     13.25 o 
   3   9   4       30.33       33.30      6.22 o 
   4   9   4       37.12       39.68      6.31 o 
   5   9   4        3.56       -1.25      4.86 o 
   6   9   4        4.70       14.35      6.14 o 
   7   9   4        4.87        5.58      5.93 o 
  -6  10   4       23.22       34.50      8.06 o 
  -5  10   4       70.77       78.58     13.80 o 
  -4  10   4       16.56       17.66      5.83 o 
  -3  10   4      188.94      201.02      8.97 o 
  -2  10   4       32.34       31.53      4.98 o 
  -1  10   4        3.26        0.58      2.79 o 
   0  10   4      111.61      117.44      6.41 o 
   1  10   4       15.98        2.98      4.25 o 
   2  10   4        9.26        3.00      4.68 o 
   3  10   4       42.25       40.33      5.93 o 
   4  10   4       31.96       27.98      6.83 o 
   5  10   4        4.14        4.49      5.62 o 
   6  10   4        0.03        1.18      5.59 o 
  -6  11   4        1.05        9.38      6.66 o 
  -5  11   4       19.43        9.45      6.57 o 
  -4  11   4        0.01        2.40      7.50 o 
  -3  11   4        9.43       22.74      6.75 o 
  -2  11   4        0.84       -3.88      3.88 o 
  -1  11   4       64.71       48.86      5.08 o 
   0  11   4      133.28      113.81      7.77 o 
   1  11   4      137.99      147.66     17.54 o 
   2  11   4       32.27       35.80      7.41 o 
   3  11   4       38.12       54.58     12.30 o 
   4  11   4        1.35       -5.40      5.40 o 
   5  11   4       18.79       17.39      7.10 o 
  -5  12   4        2.08       -1.20      8.70 o 
  -4  12   4        4.47        9.00      8.70 o 
  -3  12   4        5.30       15.30      9.00 o 
  -2  12   4       22.53       15.90      8.40 o 
  -1  12   4       47.41       61.84      8.11 o 
   0  12   4        4.35        3.97      5.47 o 
   1  12   4       72.32       75.18      9.60 o 
   2  12   4       12.98        8.70      8.10 o 
   3  12   4        0.00        1.20      7.50 o 
   4  12   4        7.07        7.80      9.00 o 
   5  12   4        0.28        1.20      8.70 o 
  -4  13   4        0.70       -7.20      8.40 o 
  -3  13   4        6.18        2.10      8.40 o 
  -2  13   4       14.23       10.80      9.00 o 
  -1  13   4        0.23        3.90      7.80 o 
   0  13   4       54.44       59.38     12.00 o 
   1  13   4        8.70        6.00      8.10 o 
   2  13   4       17.47       26.99     10.50 o 
   3  13   4        0.40        2.40      8.70 o 
   4  13   4        3.20        6.00      9.90 o 
  -2  14   4        0.91       -0.30      9.00 o 
   0  14   4       21.60       25.19     10.20 o 
   1  14   4        0.25        3.00      9.00 o 
   2  14   4        0.02       -4.80      8.10 o 
  -9   0   5        0.00        4.10      5.62 o 
  -7   0   5      251.69      231.29     18.64 o 
  -5   0   5      121.27      125.00      5.09 o 
  -3   0   5     1510.75     1470.72     17.14 o 
  -1   0   5       92.33       76.44      4.25 o 
   1   0   5     1150.51      988.75     15.53 o 
   3   0   5     3231.00     3837.34     55.74 o 
   5   0   5        0.07       -1.84      1.84 o 
   7   0   5      127.78      103.17     13.80 o 
   9   0   5        0.40       -0.30      8.40 o 
  -9   1   5        0.75        3.16      6.02 o 
  -8   1   5        7.05       11.11      3.86 o 
  -7   1   5       32.12       36.26      3.34 o 
  -6   1   5      216.12      210.83      4.92 o 
  -5   1   5      266.62      262.08      4.69 o 
  -4   1   5      431.11      438.70      5.85 o 
  -3   1   5      659.88      763.23      7.95 o 
  -2   1   5     1161.05     1025.68      9.94 o 
  -1   1   5       46.67       46.24      2.77 o 
   0   1   5    23729.25    21760.76    289.97 o 
   1   1   5     1229.46     1156.71     13.80 o 
   2   1   5       15.96       15.67      2.09 o 
   3   1   5     1731.74     1819.36     22.10 o 
   4   1   5      815.32      837.70     10.41 o 
   5   1   5       41.45       51.01      3.52 o 
   6   1   5       78.75       84.70      8.26 o 
   7   1   5        2.69        4.37      4.44 o 
   8   1   5        2.55        5.36      5.17 o 
   9   1   5        1.30        6.30      9.00 o 
  -9   2   5        7.43        4.12      5.85 o 
  -8   2   5        2.90        0.90      6.90 o 
  -7   2   5       52.36       53.76      3.89 o 
  -6   2   5        0.29        2.49      1.56 o 
  -5   2   5       80.41       74.54      2.75 o 
  -4   2   5       14.37       10.51      1.30 o 
  -3   2   5     2054.47     2058.83     19.93 o 
  -2   2   5      333.30      338.55      6.93 o 
  -1   2   5     1674.38     1557.09     17.10 o 
   0   2   5      194.45      152.06      2.88 o 
   1   2   5      517.28      496.56      5.65 o 
   2   2   5       47.26       59.21      2.74 o 
   3   2   5       47.34       32.24      1.41 o 
   4   2   5       37.30       37.49      2.10 o 
   5   2   5       12.17        8.71      2.26 o 
   6   2   5        6.24        7.79      3.63 o 
   7   2   5       24.33       20.39      8.70 o 
   8   2   5       16.20        0.30      6.90 o 
   9   2   5        0.00       -7.50      7.80 o 
  -9   3   5        4.85       -0.90      8.10 o 
  -8   3   5       80.09       69.83      7.56 o 
  -7   3   5      102.53       93.33      6.06 o 
  -6   3   5       44.02       53.98      3.96 o 
  -5   3   5       79.54       79.90      3.02 o 
  -4   3   5       65.04       53.24      2.38 o 
  -3   3   5      118.56      135.16      3.43 o 
  -2   3   5        3.54        7.69      1.13 o 
  -1   3   5     3348.65     3263.37     31.15 o 
   0   3   5      187.39      214.68      4.12 o 
   1   3   5      236.95      198.70      4.57 o 
   2   3   5     4905.35     4979.13     61.64 o 
   3   3   5      788.71      816.63     13.87 o 
   4   3   5      320.94      355.35      8.68 o 
   5   3   5        0.25        0.38      2.11 o 
   6   3   5      145.43      152.91      7.69 o 
   7   3   5        0.50       -5.40      5.40 o 
   8   3   5        8.54        7.80      8.10 o 
  -9   4   5        1.53        0.60      8.10 o 
  -8   4   5       16.23       15.19      5.31 o 
  -7   4   5       22.01       16.86      3.82 o 
  -6   4   5       12.00        5.09      2.69 o 
  -5   4   5        1.49        1.33      1.72 o 
  -4   4   5       33.75       45.40      2.48 o 
  -3   4   5        2.52        4.14      1.23 o 
  -2   4   5     3242.72     3344.57     32.70 o 
  -1   4   5       21.96       20.03      1.42 o 
   0   4   5      741.35      747.59     17.24 o 
   1   4   5     2536.89     2566.43     27.58 o 
   2   4   5       58.62       47.09      2.66 o 
   3   4   5       39.61       45.45      3.42 o 
   4   4   5       55.19       73.20      4.32 o 
   5   4   5        5.98        7.70      3.33 o 
   6   4   5        1.17        3.00      3.21 o 
   7   4   5        2.08       -1.69      3.83 o 
   8   4   5        0.70       -4.80      6.60 o 
  -8   5   5        0.49        6.14      4.58 o 
  -7   5   5        4.61        4.38      3.24 o 
  -6   5   5       20.31       21.96      4.37 o 
  -5   5   5       55.10       52.74      4.20 o 
  -4   5   5       13.12       10.21      1.73 o 
  -3   5   5        3.23        4.32      1.34 o 
  -2   5   5        0.23        1.27      1.26 o 
  -1   5   5     1468.19     1506.71     16.24 o 
   0   5   5      460.38      454.71      7.72 o 
   1   5   5       20.66       22.16      1.94 o 
   2   5   5     1470.85     1446.02     15.31 o 
   3   5   5        2.99        4.69      2.43 o 
   4   5   5      146.88      163.82      7.97 o 
   5   5   5       18.04       17.94      4.15 o 
   6   5   5        5.96        8.61      3.80 o 
   7   5   5        9.55        4.30      3.92 o 
   8   5   5       68.14      100.17     17.39 o 
  -8   6   5        3.97        5.65      5.07 o 
  -7   6   5        2.12       -0.80      4.95 o 
  -6   6   5        0.20       -1.67      3.28 o 
  -5   6   5        3.17       -1.88      3.72 o 
  -4   6   5      100.91      104.69      3.74 o 
  -3   6   5      642.41      666.84     10.80 o 
  -2   6   5      231.10      204.43      5.14 o 
  -1   6   5       55.13       42.88      2.31 o 
   0   6   5       40.03       24.94      2.19 o 
   1   6   5       94.01       81.70      3.65 o 
   2   6   5        3.60        1.45      1.43 o 
   3   6   5       78.72       72.95      5.70 o 
   4   6   5        9.77       12.20      5.99 o 
   5   6   5      340.77      323.06     26.85 o 
   6   6   5       26.32       26.14      5.24 o 
   7   6   5       18.81       26.41      6.87 o 
   8   6   5        0.07       -4.50      7.50 o 
  -8   7   5        0.41       -4.28      4.85 o 
  -7   7   5        2.99        2.10      5.30 o 
  -6   7   5        8.07        3.87      4.09 o 
  -5   7   5      264.53      240.69     10.06 o 
  -4   7   5      284.72      281.83     13.26 o 
  -3   7   5        5.98        5.98      1.98 o 
  -2   7   5      904.04      913.73     14.40 o 
  -1   7   5      862.62      893.10     13.79 o 
   0   7   5       36.37       49.95      4.00 o 
   1   7   5       86.55       86.91      4.13 o 
   2   7   5       86.91       69.79      5.48 o 
   3   7   5       38.59       34.26      4.73 o 
   4   7   5       66.38       69.34      6.50 o 
   5   7   5        2.57        0.15      3.56 o 
   6   7   5        2.73        1.36      3.89 o 
   7   7   5       18.37       34.84      7.81 o 
   8   7   5        2.26       -5.13      5.83 o 
  -7   8   5        0.03        7.82      8.40 o 
  -6   8   5        2.62       -0.67      6.00 o 
  -5   8   5        2.01       -2.48      3.10 o 
  -4   8   5       36.58       35.57      4.95 o 
  -3   8   5       18.34       23.82      3.19 o 
  -2   8   5        0.16       -0.71      1.97 o 
  -1   8   5       13.46        9.42      2.22 o 
   0   8   5        9.96       12.57      2.56 o 
   1   8   5      530.48      537.56     10.23 o 
   2   8   5        0.10        1.28      2.67 o 
   3   8   5        0.57       -0.73      2.86 o 
   4   8   5       61.67       41.10      5.64 o 
   5   8   5      115.54      122.19      9.11 o 
   6   8   5        1.36        4.94      5.25 o 
   7   8   5        2.04        3.25      7.05 o 
  -7   9   5        2.74        1.34     11.10 o 
  -6   9   5        0.12       -3.13      5.12 o 
  -5   9   5        6.24       -1.03      4.56 o 
  -4   9   5       17.64       22.67      4.51 o 
  -3   9   5       15.54       17.12      5.02 o 
  -2   9   5        1.57        0.86      2.24 o 
  -1   9   5        1.18        0.92      2.40 o 
   0   9   5        5.95        3.02      2.61 o 
   1   9   5        0.00        2.29      4.20 o 
   2   9   5      116.15      113.97      7.77 o 
   3   9   5        5.55        2.96      3.66 o 
   4   9   5       12.99       11.94      4.86 o 
   5   9   5       54.03       60.72      9.01 o 
   6   9   5        5.41        0.49      5.04 o 
   7   9   5        0.09       -0.24     10.20 o 
  -6  10   5       13.62       15.40      6.89 o 
  -5  10   5        0.00        1.75      5.38 o 
  -4  10   5        7.71        7.22      5.40 o 
  -3  10   5       25.54       21.24      4.44 o 
  -2  10   5      160.01      163.99     11.40 o 
  -1  10   5        0.65        0.18      2.74 o 
   0  10   5      101.97      118.97      7.71 o 
   1  10   5       35.67       30.06      6.23 o 
   2  10   5       12.61        1.99      4.53 o 
   3  10   5        2.57       -2.33      3.48 o 
   4  10   5       14.30       13.26      5.81 o 
   5  10   5        3.39       -1.38      5.17 o 
   6  10   5        4.32        3.28      5.93 o 
  -6  11   5        4.54       12.70      6.87 o 
  -5  11   5        0.29        8.44      6.56 o 
  -4  11   5        3.62       -5.70      7.50 o 
  -3  11   5        0.82        1.99      6.75 o 
  -2  11   5       18.55       19.37      4.23 o 
  -1  11   5        0.30        2.39      3.12 o 
   0  11   5        3.61        2.64      3.76 o 
   1  11   5        0.54       -2.18      4.61 o 
   2  11   5        2.91       -2.03     10.65 o 
   3  11   5       18.11       13.50      7.80 o 
   4  11   5       25.27       28.79     10.50 o 
   5  11   5       14.05       19.92      6.75 o 
  -5  12   5        0.91       -7.50      7.80 o 
  -4  12   5       18.80       25.19     11.40 o 
  -3  12   5        2.46        7.80      8.40 o 
  -2  12   5        4.35        4.63      4.98 o 
  -1  12   5        0.15        7.58      7.05 o 
   0  12   5        4.31        6.96      8.55 o 
   1  12   5       46.00       59.68     11.70 o 
   2  12   5       13.76       -1.50      6.90 o 
   3  12   5       47.46       39.89     11.70 o 
   4  12   5        0.43       -6.60      6.60 o 
   5  12   5        4.12        9.30      9.60 o 
  -4  13   5        0.21        4.80      9.30 o 
  -3  13   5        0.07       -4.80      8.70 o 
  -2  13   5        0.11       -0.90      8.10 o 
  -1  13   5       14.04        3.21      6.00 o 
   0  13   5       34.37       33.89     10.20 o 
   1  13   5       11.63       24.29     10.20 o 
   2  13   5        0.39        4.50      7.80 o 
   3  13   5       15.04       23.09     11.10 o 
  -2  14   5       16.90       12.00     10.20 o 
   0  14   5        1.03        3.30      9.00 o 
   1  14   5        7.89       12.60      9.90 o 
   2  14   5        0.33       -2.10      8.70 o 
  -8   0   6       16.75        7.11      8.85 o 
  -6   0   6       57.44       59.89      3.69 o 
  -4   0   6       36.17       43.26      2.67 o 
  -2   0   6      628.26      652.92      9.29 o 
   0   0   6     3316.15     3219.74     65.68 o 
   2   0   6        1.68        1.35      1.35 o 
   4   0   6       83.97       72.37      4.07 o 
   6   0   6      206.08      255.22     17.39 o 
   8   0   6        1.70       17.39      9.00 o 
  -9   1   6        0.89        1.37      5.83 o 
  -8   1   6       10.31        7.59      3.40 o 
  -7   1   6      100.51      103.43      4.43 o 
  -6   1   6      357.05      326.19      5.76 o 
  -5   1   6        2.49        2.46      1.28 o 
  -4   1   6      284.08      233.75      4.12 o 
  -3   1   6     1592.56     1562.22     14.02 o 
  -2   1   6     7310.28     6854.79     55.15 o 
  -1   1   6     2809.41     2603.91     27.08 o 
   0   1   6    10741.59    10098.25    109.20 o 
   1   1   6     2008.90     1807.69     18.93 o 
   2   1   6      217.10      230.90      4.55 o 
   3   1   6        0.24       34.77      3.00 o 
   4   1   6      371.78      426.56      6.52 o 
   5   1   6       41.10       43.65      4.37 o 
   6   1   6       16.42       15.63      4.77 o 
   7   1   6        3.45        9.90      4.88 o 
   8   1   6        0.25        3.32      7.05 o 
   9   1   6        4.54       10.20      9.60 o 
  -9   2   6        0.04       -1.94      5.29 o 
  -8   2   6        0.34       -1.70      3.13 o 
  -7   2   6        0.34       -0.56      2.16 o 
  -6   2   6      237.80      236.27      4.88 o 
  -5   2   6        0.28        0.70      1.13 o 
  -4   2   6       14.10       14.83      1.43 o 
  -3   2   6     2851.74     3055.35     26.64 o 
  -2   2   6      721.71      736.39      9.81 o 
  -1   2   6      410.42      363.83      5.55 o 
   0   2   6     8156.12     7722.38     77.24 o 
   1   2   6     1792.82     1782.15     17.49 o 
   2   2   6     2989.21     2971.55     37.94 o 
   3   2   6      357.20      433.61      5.64 o 
   4   2   6      455.13      427.07      8.90 o 
   5   2   6       32.40       38.86      4.25 o 
   6   2   6      183.03      168.96      7.57 o 
   7   2   6        0.90        0.90      6.30 o 
   8   2   6       28.70       22.19      9.90 o 
   9   2   6        3.96        4.50      8.70 o 
  -9   3   6        1.17        2.59      5.93 o 
  -8   3   6        3.39        4.60      4.15 o 
  -7   3   6        7.29        4.32      2.79 o 
  -6   3   6        0.43       12.43      2.58 o 
  -5   3   6       38.29       45.41      2.49 o 
  -4   3   6       92.42       94.89      3.02 o 
  -3   3   6       70.72      103.90      3.89 o 
  -2   3   6     1607.15     1648.61     17.36 o 
  -1   3   6     1426.55     1261.40     13.42 o 
   0   3   6     1031.55      977.49     13.77 o 
   1   3   6      271.90      235.94      4.52 o 
   2   3   6      494.09      553.10     11.63 o 
   3   3   6      623.36      553.62     10.62 o 
   4   3   6       75.05       81.59      4.47 o 
   5   3   6        5.02        4.01      2.30 o 
   6   3   6       39.58       31.88      4.52 o 
   7   3   6      114.76      129.26     16.50 o 
   8   3   6        2.05        0.30      7.20 o 
  -9   4   6        2.06       -4.81      5.60 o 
  -8   4   6       41.37       54.50      7.20 o 
  -7   4   6       51.86       54.38      5.15 o 
  -6   4   6       86.25       84.72      4.82 o 
  -5   4   6      242.23      250.31      6.67 o 
  -4   4   6       71.93       84.81      3.26 o 
  -3   4   6      377.12      386.46      6.34 o 
  -2   4   6        1.88        0.51      1.07 o 
  -1   4   6      994.51      952.59     10.91 o 
   0   4   6     2946.44     3128.67     32.81 o 
   1   4   6      906.08      903.88     11.25 o 
   2   4   6      748.88      821.94     13.31 o 
   3   4   6     1300.97     1366.65     36.19 o 
   4   4   6      298.62      278.38      7.80 o 
   5   4   6       18.98       24.72      4.30 o 
   6   4   6       68.25       64.12      6.66 o 
   7   4   6       11.28       15.60      8.70 o 
   8   4   6        0.24       -3.00      6.90 o 
  -8   5   6        0.64        1.84      4.49 o 
  -7   5   6        0.89       -0.56      3.50 o 
  -6   5   6        0.26        0.44      3.15 o 
  -5   5   6      452.59      436.76     10.09 o 
  -4   5   6      360.16      373.97      6.79 o 
  -3   5   6      423.33      411.27      6.80 o 
  -2   5   6     4243.87     4412.30     42.71 o 
  -1   5   6     1590.96     1548.87     16.70 o 
   0   5   6      835.19      902.74     11.70 o 
   1   5   6      218.42      210.73      4.37 o 
   2   5   6      480.05      483.89      6.24 o 
   3   5   6      129.97      129.08      8.10 o 
   4   5   6        2.90        3.13      2.65 o 
   5   5   6        0.28       -0.67      2.93 o 
   6   5   6      125.61      133.44     19.58 o 
   7   5   6        0.26       -1.78      3.51 o 
   8   5   6        1.48        6.60      7.80 o 
  -8   6   6        2.19        2.17      4.75 o 
  -7   6   6        9.78        9.40      4.78 o 
  -6   6   6        0.03        3.14      3.46 o 
  -5   6   6      114.73      111.33      7.09 o 
  -4   6   6       19.45       21.49      2.21 o 
  -3   6   6      363.14      366.71      8.40 o 
  -2   6   6      121.19      104.92      3.90 o 
  -1   6   6      337.83      345.87      5.81 o 
   0   6   6     1121.45     1103.02     14.23 o 
   1   6   6      115.71      116.08      3.98 o 
   2   6   6        7.83        6.91      1.98 o 
   3   6   6      100.07       98.05      6.27 o 
   4   6   6      309.91      307.68     11.25 o 
   5   6   6        9.15       11.07      4.88 o 
   6   6   6        2.33        1.71      3.68 o 
   7   6   6        5.81        9.78      5.93 o 
   8   6   6        1.74        8.70      9.00 o 
  -8   7   6        2.81       -3.13      5.20 o 
  -7   7   6        0.63        0.76      5.19 o 
  -6   7   6       22.37       19.38     10.80 o 
  -5   7   6       35.51       35.41      5.07 o 
  -4   7   6       10.22       17.02      5.27 o 
  -3   7   6      177.32      199.93      5.74 o 
  -2   7   6      222.61      244.44      6.07 o 
  -1   7   6        0.06        1.36      1.54 o 
   0   7   6       67.90       79.05      3.66 o 
   1   7   6      128.91      138.83      4.98 o 
   2   7   6       45.85       46.00      4.76 o 
   3   7   6        8.64        5.90      3.51 o 
   4   7   6      406.06      393.99     15.64 o 
   5   7   6        1.30        3.50      4.57 o 
   6   7   6       23.56       21.38      6.25 o 
   7   7   6       30.56       47.15      8.79 o 
  -7   8   6        6.13        7.97      6.25 o 
  -6   8   6       35.51       26.98     13.65 o 
  -5   8   6        1.32       -1.01      3.14 o 
  -4   8   6        1.08       -2.14      2.84 o 
  -3   8   6      317.36      315.43      7.61 o 
  -2   8   6      128.41      111.52      4.58 o 
  -1   8   6      220.20      221.05      5.75 o 
   0   8   6       21.01       16.07      2.88 o 
   1   8   6       99.72       91.54      4.48 o 
   2   8   6       49.62       46.52      5.10 o 
   3   8   6       22.71       25.53      5.10 o 
   4   8   6      128.43      107.59      8.05 o 
   5   8   6       61.34       70.36      7.58 o 
   6   8   6       21.05       30.26      7.31 o 
   7   8   6        1.02       -3.00      5.51 o 
  -7   9   6        1.37        7.46      6.32 o 
  -6   9   6       41.32       56.95     17.24 o 
  -5   9   6       11.88        6.30      5.30 o 
  -4   9   6        2.30        1.17      3.47 o 
  -3   9   6       78.72       90.79      5.32 o 
  -2   9   6        0.48       -0.33      2.08 o 
  -1   9   6       12.15        8.46      2.66 o 
   0   9   6      311.44      315.23      9.21 o 
   1   9   6       38.29       34.44      5.93 o 
   2   9   6        0.10       -2.76      2.76 o 
   3   9   6      195.38      204.71     10.13 o 
   4   9   6       30.27       38.00      5.89 o 
   5   9   6       30.16       44.96      7.84 o 
   6   9   6        8.21        4.41     10.50 o 
   7   9   6        1.51       -6.04      6.04 o 
  -6  10   6        0.94        9.15      6.15 o 
  -5  10   6        0.04       -2.73      5.55 o 
  -4  10   6        2.08       -1.63      4.56 o 
  -3  10   6       90.86       96.98      6.94 o 
  -2  10   6        1.83        2.84      3.21 o 
  -1  10   6        0.86       -2.17      2.37 o 
   0  10   6       37.57       33.39      4.91 o 
   1  10   6      474.07      448.56     26.09 o 
   2  10   6       46.86       48.79      7.74 o 
   3  10   6       55.48       49.91      6.41 o 
   4  10   6       19.08       19.73      6.68 o 
   5  10   6        9.88       23.78      6.87 o 
   6  10   6        2.49        1.80      6.14 o 
  -6  11   6       24.44       24.30      9.75 o 
  -5  11   6        0.07        3.60      8.25 o 
  -4  11   6        6.64       -1.80      7.20 o 
  -3  11   6        0.08        2.57      5.50 o 
  -2  11   6        1.31       -0.14      3.50 o 
  -1  11   6       42.87       40.83      4.49 o 
   0  11   6      168.90      179.72     11.85 o 
   1  11   6       21.53       15.06      5.89 o 
   2  11   6       47.35       46.88     11.55 o 
   3  11   6       60.21       60.58     12.30 o 
   4  11   6       10.76       -1.50      7.20 o 
   5  11   6        0.67       -4.68      5.29 o 
  -5  12   6       13.75        6.00      9.60 o 
  -4  12   6        0.49       -0.60      7.80 o 
  -3  12   6       27.55       18.59      9.60 o 
  -2  12   6        1.26       -0.07      4.76 o 
  -1  12   6       18.96       19.89      6.04 o 
   0  12   6       39.93       47.75      8.06 o 
   1  12   6       22.82       28.19      9.60 o 
   2  12   6        8.39        1.80      6.30 o 
   3  12   6        2.20        4.50      8.70 o 
   4  12   6        2.55       -3.90      8.40 o 
  -4  13   6       15.16       15.60     11.10 o 
  -3  13   6        2.10       -7.80      7.80 o 
  -2  13   6        2.62        3.00      8.70 o 
  -1  13   6        5.81        1.80      7.50 o 
   0  13   6        9.30        7.50      8.40 o 
   1  13   6        6.08       19.19      9.60 o 
   2  13   6       17.96        9.90      8.70 o 
   3  13   6       14.26       13.80      9.90 o 
  -2  14   6        0.44        0.90      9.60 o 
   0  14   6        0.25       -7.50      7.50 o 
   1  14   6       33.93       35.99     11.70 o 
  -9   0   7       12.24       29.18      7.20 o 
  -7   0   7      114.59      115.36      5.72 o 
  -5   0   7       60.89       71.64      3.62 o 
  -3   0   7     9919.83     9591.07     94.45 o 
  -1   0   7     2380.06     2185.94     32.28 o 
   1   0   7     1739.94     1743.76     32.33 o 
   3   0   7     1527.24     1552.85     24.89 o 
   5   0   7       82.07       86.34     12.45 o 
   7   0   7       18.37       19.79      8.40 o 
  -9   1   7       10.54       11.03      9.24 o 
  -8   1   7        4.69        6.00      3.54 o 
  -7   1   7      276.77      272.90      6.09 o 
  -6   1   7       31.03       27.06      2.17 o 
  -5   1   7      221.42      224.16      4.42 o 
  -4   1   7      976.10      962.66     10.14 o 
  -3   1   7      186.77      244.81      3.72 o 
  -2   1   7      589.50      517.99      5.76 o 
  -1   1   7       18.50       21.21      2.62 o 
   0   1   7      977.24      858.87     12.14 o 
   1   1   7       51.67       42.48      2.55 o 
   2   1   7       94.93      101.68      4.62 o 
   3   1   7       15.08       50.40      3.19 o 
   4   1   7      389.56      399.13      6.96 o 
   5   1   7        0.55       -1.23      1.97 o 
   6   1   7        4.40       11.57      4.34 o 
   7   1   7        2.49        1.39      4.34 o 
   8   1   7        4.82        6.99      6.60 o 
   9   1   7        6.73        5.70      9.60 o 
  -9   2   7       10.95       22.76     13.65 o 
  -8   2   7        9.68        7.18      3.14 o 
  -7   2   7        0.05       -2.10      2.10 o 
  -6   2   7      133.96      144.36      4.27 o 
  -5   2   7      307.63      287.66      5.01 o 
  -4   2   7       68.68       73.84      2.51 o 
  -3   2   7       40.42       55.52      2.31 o 
  -2   2   7      415.03      437.55      9.46 o 
  -1   2   7     1409.36     1431.58     16.23 o 
   0   2   7     3765.64     3480.40     43.46 o 
   1   2   7     4063.18     3727.76     35.17 o 
   2   2   7     2318.83     2402.64     25.41 o 
   3   2   7      201.06      219.70      3.52 o 
   4   2   7        0.39       -0.61      1.58 o 
   5   2   7       46.88       44.11      4.44 o 
   6   2   7       82.58       69.38      7.69 o 
   7   2   7       11.58       17.99      7.80 o 
   8   2   7        9.04        6.90      8.40 o 
  -9   3   7        1.43       -0.79      5.84 o 
  -8   3   7       33.96       41.62      6.32 o 
  -7   3   7        2.45        2.65      2.64 o 
  -6   3   7       57.61       74.73      3.95 o 
  -5   3   7      348.65      341.12      5.90 o 
  -4   3   7      235.93      221.16      4.70 o 
  -3   3   7      371.38      406.23      6.54 o 
  -2   3   7        2.13        1.03      1.30 o 
  -1   3   7      749.53      699.10      9.11 o 
   0   3   7     1374.93     1456.34     14.97 o 
   1   3   7     1528.75     1581.47     17.36 o 
   2   3   7     4052.77     4140.64     52.14 o 
   3   3   7      196.24      229.13      6.28 o 
   4   3   7        2.33        1.59      1.81 o 
   5   3   7       90.31      102.94      5.67 o 
   6   3   7       66.93       67.90      8.15 o 
   7   3   7        9.29        1.80      6.00 o 
   8   3   7        0.04       12.90      8.70 o 
  -9   4   7        2.35        4.71      5.26 o 
  -8   4   7        2.32        2.05      4.44 o 
  -7   4   7        1.41        0.70      2.96 o 
  -6   4   7        8.63        7.07      2.61 o 
  -5   4   7        1.89        6.56      1.98 o 
  -4   4   7       19.22       15.94      1.90 o 
  -3   4   7      469.75      479.08      7.40 o 
  -2   4   7      240.62      284.20      5.04 o 
  -1   4   7      506.44      424.59      6.65 o 
   0   4   7       41.42       37.23      1.94 o 
   1   4   7      499.02      565.78      7.89 o 
   2   4   7     1371.79     1323.88     20.39 o 
   3   4   7       37.21       45.66      3.31 o 
   4   4   7        3.44        6.49      2.12 o 
   5   4   7      197.03      197.72      9.06 o 
   6   4   7        5.92        6.68      3.70 o 
   7   4   7        0.96        2.10      6.60 o 
   8   4   7       26.34       20.99      9.90 o 
  -8   5   7        8.65        6.99      4.62 o 
  -7   5   7        0.47        2.98      3.83 o 
  -6   5   7      106.67      101.47      6.35 o 
  -5   5   7       25.00       21.01      2.72 o 
  -4   5   7       50.25       49.00      2.80 o 
  -3   5   7      129.15      107.33      3.42 o 
  -2   5   7        1.28        1.42      1.13 o 
  -1   5   7      994.11     1007.53     11.92 o 
   0   5   7      246.24      261.08      5.13 o 
   1   5   7       23.73       22.59      1.74 o 
   2   5   7      876.20      954.33     11.82 o 
   3   5   7       71.82       77.17      5.42 o 
   4   5   7       82.23       72.15      5.87 o 
   5   5   7       25.66       25.15      4.44 o 
   6   5   7        5.69        4.50      3.82 o 
   7   5   7        0.98        1.33      4.46 o 
   8   5   7        0.10       -5.70      6.60 o 
  -8   6   7        0.33       -1.90      4.50 o 
  -7   6   7        1.50        0.74      4.15 o 
  -6   6   7       39.59       41.18      6.19 o 
  -5   6   7      342.81      326.91     11.01 o 
  -4   6   7      229.91      224.75      6.64 o 
  -3   6   7       28.17       30.31      2.66 o 
  -2   6   7     1454.59     1381.07     17.88 o 
  -1   6   7     2826.76     2862.31     29.03 o 
   0   6   7      155.23      156.31      4.18 o 
   1   6   7        8.98        6.21      1.71 o 
   2   6   7       34.17       21.93      3.47 o 
   3   6   7      427.70      418.84     16.22 o 
   4   6   7      151.57      145.51      8.31 o 
   5   6   7        6.62        6.17      3.52 o 
   6   6   7        0.00        2.97      3.79 o 
   7   6   7        3.13       -2.03      4.77 o 
   8   6   7        0.00       11.10      9.60 o 
  -8   7   7        1.21       -4.38      4.38 o 
  -7   7   7        0.04        0.77      4.24 o 
  -6   7   7        4.91       12.79      5.59 o 
  -5   7   7        5.37        6.42      3.53 o 
  -4   7   7      109.38      125.27      5.74 o 
  -3   7   7       25.72       28.18      2.80 o 
  -2   7   7      694.61      660.75     10.89 o 
  -1   7   7       77.92       70.16      5.31 o 
   0   7   7       21.06       29.46      2.39 o 
   1   7   7      102.08      113.94      3.87 o 
   2   7   7      236.12      249.56      9.18 o 
   3   7   7      101.12       98.45      6.84 o 
   4   7   7      131.92      149.10     10.19 o 
   5   7   7       54.24       53.61      6.42 o 
   6   7   7       18.97       16.34      6.19 o 
   7   7   7        9.87        6.75      5.83 o 
  -7   8   7        0.80       -3.92      4.97 o 
  -6   8   7        3.77        2.05      5.25 o 
  -5   8   7        6.16        2.64      3.59 o 
  -4   8   7        0.91        5.20      3.20 o 
  -3   8   7        8.46        8.11      2.37 o 
  -2   8   7      234.67      242.94      6.42 o 
  -1   8   7       36.79       37.46      3.42 o 
   0   8   7      194.76      189.89      6.00 o 
   1   8   7       62.10       67.74      5.39 o 
   2   8   7      120.89      111.47      7.09 o 
   3   8   7       38.34       30.07      5.64 o 
   4   8   7        0.63        1.30      5.98 o 
   5   8   7       56.05       74.39      9.05 o 
   6   8   7       18.70       24.96      6.70 o 
   7   8   7        7.58       11.78      6.62 o 
  -7   9   7        1.37        2.33      6.44 o 
  -6   9   7        2.43       -0.34      5.38 o 
  -5   9   7        0.48        0.57      4.95 o 
  -4   9   7       99.00       94.08      8.81 o 
  -3   9   7      174.81      156.23      7.35 o 
  -2   9   7      213.35      212.66      6.37 o 
  -1   9   7       21.78       22.83      3.48 o 
   0   9   7      252.70      263.63      8.04 o 
   1   9   7      189.89      168.51     10.88 o 
   2   9   7        1.68       -1.56      3.76 o 
   3   9   7       34.63       43.72      5.66 o 
   4   9   7        5.46        9.30      4.52 o 
   5   9   7       16.78       24.06      7.20 o 
   6   9   7        8.10       12.70      6.56 o 
   7   9   7        5.36        3.00      8.40 o 
  -6  10   7       17.27       13.60      6.56 o 
  -5  10   7       12.47       12.21      6.11 o 
  -4  10   7       41.38       33.36      6.99 o 
  -3  10   7        5.77        1.26      3.38 o 
  -2  10   7       17.56       14.48      3.29 o 
  -1  10   7       19.98       17.61      3.40 o 
   0  10   7        0.85       -2.97      2.97 o 
   1  10   7      182.95      191.26     12.04 o 
   2  10   7        0.06        1.90      4.54 o 
   3  10   7       20.88       18.16      5.05 o 
   4  10   7       78.92       85.61     10.06 o 
   5  10   7        6.14        5.74      5.83 o 
   6  10   7        5.05       -0.73      5.97 o 
  -6  11   7        2.71        4.40      8.70 o 
  -5  11   7       16.53       -0.27      5.50 o 
  -4  11   7       16.48        6.90      8.10 o 
  -3  11   7       54.62       77.08     13.80 o 
  -2  11   7        0.71        0.35      3.45 o 
  -1  11   7       71.61       69.47      5.86 o 
   0  11   7      140.90      137.93     10.85 o 
   1  11   7        0.41       -2.87      4.68 o 
   2  11   7        0.10       12.90      7.80 o 
   3  11   7       22.44       24.29      9.90 o 
   4  11   7        0.00        5.10      7.20 o 
   5  11   7        3.79       12.76      6.75 o 
  -5  12   7        0.40        3.60      9.30 o 
  -4  12   7        3.20        0.90      8.70 o 
  -3  12   7        1.00       15.60      9.00 o 
  -2  12   7        7.28        5.59      5.18 o 
  -1  12   7        5.84        3.72      5.17 o 
   0  12   7       42.90       33.14      7.56 o 
   1  12   7        3.30       17.09      8.70 o 
   2  12   7        1.56        0.30      6.90 o 
   3  12   7       42.97       41.69     12.00 o 
   4  12   7        0.00        5.10      8.70 o 
  -3  13   7       13.94       21.89     10.80 o 
  -2  13   7       15.83       17.39     10.20 o 
  -1  13   7        2.25        1.80      7.80 o 
   0  13   7       47.58       68.68     12.90 o 
   1  13   7       16.33        9.60      8.10 o 
   2  13   7       11.35       16.20     10.50 o 
   3  13   7       11.71       10.20      9.30 o 
   0  14   7        4.19        4.20      8.40 o 
   1  14   7       13.79       14.70     10.80 o 
  -8   0   8        0.10        1.69      4.47 o 
  -6   0   8      116.86      126.96      5.43 o 
  -4   0   8       45.58       24.57      2.18 o 
  -2   0   8      267.08      242.88      5.68 o 
   0   0   8     8168.13     7538.03    128.25 o 
   2   0   8      346.58      358.70      7.42 o 
   4   0   8       18.85       17.92      2.55 o 
   6   0   8       35.80       24.59      7.50 o 
   8   0   8       48.17       54.28     12.60 o 
  -9   1   8        3.89        7.48      5.02 o 
  -8   1   8        3.59        2.52      2.53 o 
  -7   1   8        0.17        2.10      1.83 o 
  -6   1   8      178.53      184.71      4.25 o 
  -5   1   8        0.01       -0.26      1.16 o 
  -4   1   8       46.14       42.74      3.31 o 
  -3   1   8     1054.79     1040.85     11.91 o 
  -2   1   8     2424.77     2327.87     20.42 o 
  -1   1   8      276.26      235.51      4.65 o 
   0   1   8     1687.78     1580.36     19.54 o 
   1   1   8       12.08       13.93      1.70 o 
   2   1   8      127.76      109.89      3.23 o 
   3   1   8     1746.72     1793.38     22.31 o 
   4   1   8       28.67       38.49      2.65 o 
   5   1   8      149.94      160.24      7.56 o 
   6   1   8        2.23       12.44      4.56 o 
   7   1   8        0.31       -1.42      4.13 o 
   8   1   8        5.81        0.60      7.50 o 
  -9   2   8        0.19       -1.87      5.40 o 
  -8   2   8        8.84        9.26      3.11 o 
  -7   2   8      195.45      216.09      6.66 o 
  -6   2   8        1.56        8.76      1.78 o 
  -5   2   8       26.92       25.16      2.06 o 
  -4   2   8      461.39      423.03      5.94 o 
  -3   2   8      722.10      766.93      9.40 o 
  -2   2   8       30.32       18.01      1.75 o 
  -1   2   8     1061.45     1106.93     12.06 o 
   0   2   8     2069.60     2092.58     26.67 o 
   1   2   8     2987.12     2983.22     28.63 o 
   2   2   8       59.52       61.18      2.32 o 
   3   2   8        0.01        0.87      0.83 o 
   4   2   8       60.15       74.74      4.77 o 
   5   2   8      106.98      118.43      5.74 o 
   6   2   8        0.02        5.35      4.01 o 
   7   2   8      105.82      115.47     15.60 o 
   8   2   8       14.05       13.20      9.00 o 
  -9   3   8       12.63       20.65      5.94 o 
  -8   3   8       56.27       50.51      6.80 o 
  -7   3   8       38.94       42.82      4.14 o 
  -6   3   8       43.44       41.81      3.07 o 
  -5   3   8       51.61       53.08      2.97 o 
  -4   3   8        6.79        7.05      1.49 o 
  -3   3   8       19.70       27.40      1.83 o 
  -2   3   8      127.19      128.65      4.16 o 
  -1   3   8     1335.01     1330.49     15.71 o 
   0   3   8      210.33      262.36      4.23 o 
   1   3   8      860.36      872.80      9.79 o 
   2   3   8      292.68      314.65      6.93 o 
   3   3   8       49.55       48.71      4.29 o 
   4   3   8       36.30       47.97      3.71 o 
   5   3   8        1.19       -0.13      2.13 o 
   6   3   8       18.31       19.09      5.40 o 
   7   3   8       43.15       37.49     10.80 o 
   8   3   8        7.12        0.30      6.90 o 
  -8   4   8       10.53        8.85      4.72 o 
  -7   4   8        3.67        3.22      3.08 o 
  -6   4   8      315.89      321.85      8.31 o 
  -5   4   8      132.03      137.89      4.32 o 
  -4   4   8      538.74      495.58      7.64 o 
  -3   4   8       61.25       93.67      3.14 o 
  -2   4   8      245.76      263.57      4.92 o 
  -1   4   8      590.99      627.40      8.87 o 
   0   4   8      348.34      352.18      5.87 o 
   1   4   8      110.00      107.69      3.20 o 
   2   4   8        1.94        2.53      1.43 o 
   3   4   8      103.17      124.38      4.91 o 
   4   4   8       37.23       39.40      3.69 o 
   5   4   8       11.23        4.75      3.19 o 
   6   4   8        4.41       11.75      3.96 o 
   7   4   8        3.13        4.50      7.20 o 
   8   4   8       16.04       27.89     11.10 o 
  -8   5   8       10.62        4.58      4.76 o 
  -7   5   8        8.87        5.70      4.04 o 
  -6   5   8       55.14       52.46      5.22 o 
  -5   5   8       95.11      103.03      4.14 o 
  -4   5   8      415.09      405.67      7.35 o 
  -3   5   8        0.04        5.61      1.47 o 
  -2   5   8       16.81        7.74      2.26 o 
  -1   5   8      309.28      337.21      6.11 o 
   0   5   8      319.90      360.31      6.30 o 
   1   5   8      788.48      804.43     10.71 o 
   2   5   8       23.12       25.34      2.50 o 
   3   5   8      742.54      707.60     19.06 o 
   4   5   8        0.63        2.21      2.87 o 
   5   5   8        8.94        5.38      3.28 o 
   6   5   8        8.60        5.68      4.00 o 
   7   5   8        0.00        0.90      7.50 o 
   8   5   8        0.07        4.20      7.80 o 
  -8   6   8        1.17        5.63      5.08 o 
  -7   6   8        9.56       12.16      5.84 o 
  -6   6   8       38.51       50.80      5.26 o 
  -5   6   8      123.08      106.23      7.23 o 
  -4   6   8        9.20        6.44      1.84 o 
  -3   6   8        0.06        2.35      1.75 o 
  -2   6   8      222.24      214.80      5.46 o 
  -1   6   8        3.34        3.84      1.90 o 
   0   6   8       78.03       93.13      3.93 o 
   1   6   8       17.44       23.26      2.04 o 
   2   6   8       85.22       74.68      5.29 o 
   3   6   8      242.49      232.10     11.44 o 
   4   6   8      896.65      922.11     21.41 o 
   5   6   8       72.87       67.85      8.99 o 
   6   6   8       37.32       22.30      5.16 o 
   7   6   8        7.80        8.54      5.71 o 
   8   6   8        7.21       13.80     10.80 o 
  -8   7   8        6.89        5.78      5.48 o 
  -7   7   8        0.39        2.75      4.42 o 
  -6   7   8        0.27       -1.90      8.40 o 
  -5   7   8       81.96       82.05      6.75 o 
  -4   7   8      166.97      171.43      6.62 o 
  -3   7   8       32.06       32.20      3.00 o 
  -2   7   8      236.87      260.32      6.34 o 
  -1   7   8       25.73       23.91      2.86 o 
   0   7   8       51.78       58.65      3.13 o 
   1   7   8       56.18       66.85      3.24 o 
   2   7   8       49.11       50.30      5.05 o 
   3   7   8       18.83       22.61      4.08 o 
   4   7   8        7.98       11.81      4.01 o 
   5   7   8       47.62       38.83      6.40 o 
   6   7   8        2.51        1.34      4.82 o 
   7   7   8        7.24       18.34     12.90 o 
  -7   8   8        0.83        1.03      4.58 o 
  -6   8   8        1.74        4.11      5.19 o 
  -5   8   8       30.69       32.67      5.13 o 
  -4   8   8        0.78        1.00      2.57 o 
  -3   8   8       40.59       43.49      3.50 o 
  -2   8   8      454.11      446.34      8.96 o 
  -1   8   8      358.12      338.31      9.12 o 
   0   8   8      214.88      222.29      6.55 o 
   1   8   8       24.46       35.11      4.46 o 
   2   8   8       45.12       41.35      6.85 o 
   3   8   8      107.64       97.46      7.27 o 
   4   8   8        4.45        4.06      3.83 o 
   5   8   8        1.09        6.93      5.17 o 
   6   8   8       12.42        6.50      5.85 o 
   7   8   8        0.99       -6.90      6.90 o 
  -7   9   8        9.92       17.67      6.28 o 
  -6   9   8        1.43        1.68      9.90 o 
  -5   9   8        5.83        3.51      5.12 o 
  -4   9   8      189.17      194.48     11.60 o 
  -3   9   8       62.32       69.88      4.97 o 
  -2   9   8      511.71      500.48     10.06 o 
  -1   9   8        1.35        0.42      2.31 o 
   0   9   8      147.46      152.53      7.51 o 
   1   9   8      112.98      100.62     19.34 o 
   2   9   8       12.63       11.77      4.01 o 
   3   9   8        0.01        2.83      3.52 o 
   4   9   8       21.68       26.98      5.47 o 
   5   9   8        5.05       10.75      5.62 o 
   6   9   8        2.05        9.66      6.34 o 
  -6  10   8       29.02       24.63      7.49 o 
  -5  10   8       24.51       27.13     27.59 o 
  -4  10   8        2.51       -0.81     10.20 o 
  -3  10   8        7.43        7.71      3.20 o 
  -2  10   8        2.72        1.69      2.87 o 
  -1  10   8       17.85       22.43      3.58 o 
   0  10   8      158.56      180.25     11.36 o 
   1  10   8       38.82       38.40      6.91 o 
   2  10   8        0.60       -0.20      4.65 o 
   3  10   8       43.31       51.97      7.95 o 
   4  10   8        1.30        0.29      4.95 o 
   5  10   8        3.87        3.44      5.38 o 
   6  10   8       12.30       12.29     14.40 o 
  -5  11   8        1.36       -0.05      5.12 o 
  -4  11   8        8.54       10.80      9.30 o 
  -3  11   8      144.67      154.15     17.09 o 
  -2  11   8       27.24       28.48      5.42 o 
  -1  11   8       76.59       84.25      7.16 o 
   0  11   8       23.67       22.85      6.53 o 
   1  11   8        0.01        4.50      5.12 o 
   2  11   8        0.39       -2.10      6.00 o 
   3  11   8       12.73        7.80      7.80 o 
   4  11   8        7.46       12.60      9.00 o 
   5  11   8        9.42        4.34      6.02 o 
  -5  12   8        0.86       -5.70      8.70 o 
  -4  12   8        4.30       11.70      9.00 o 
  -3  12   8       18.55       20.69     10.20 o 
  -2  12   8        0.69       -3.83     12.00 o 
  -1  12   8        1.56       13.12      7.35 o 
   0  12   8        0.12       -0.15      7.50 o 
   1  12   8       15.45       12.00      8.10 o 
   2  12   8        0.01       -5.10      6.90 o 
   3  12   8       12.32       25.19     10.50 o 
   4  12   8        0.02        0.00      8.40 o 
  -3  13   8        1.77       17.99     10.20 o 
  -2  13   8       43.54       35.39     11.40 o 
  -1  13   8       11.15       14.70      9.00 o 
   0  13   8        5.06       11.70      7.80 o 
   1  13   8       20.43       17.69      9.00 o 
   2  13   8       30.41       29.69     11.10 o 
   3  13   8        1.25       12.90      9.90 o 
  -1  14   8       13.80       22.79     11.10 o 
   0  14   8        0.09        2.10      8.70 o 
   1  14   8        3.57       -3.60      7.80 o 
  -9   0   9        3.46       -0.19      5.40 o 
  -7   0   9      128.11      147.12      6.42 o 
  -5   0   9      331.04      349.18      8.01 o 
  -3   0   9        9.31       55.05      6.16 o 
  -1   0   9     2045.99     1959.96     25.37 o 
   1   0   9     1392.81     1345.98     26.69 o 
   3   0   9       77.43      131.21      4.62 o 
   5   0   9       83.45       71.08      9.90 o 
   7   0   9      198.41      177.25     17.69 o 
  -9   1   9        0.00        1.70      4.53 o 
  -8   1   9        0.00        2.47      2.63 o 
  -7   1   9       98.34      106.96      3.83 o 
  -6   1   9        0.50        1.91      1.51 o 
  -5   1   9       25.70       24.06      1.87 o 
  -4   1   9      504.60      506.50      6.36 o 
  -3   1   9     1093.99     1119.76     11.06 o 
  -2   1   9     1134.87     1053.13     10.61 o 
  -1   1   9      235.29      255.88      4.44 o 
   0   1   9      214.73      192.51      3.80 o 
   1   1   9       29.18       43.64      4.06 o 
   2   1   9      252.95      232.42      5.06 o 
   3   1   9      645.18      716.14     10.77 o 
   4   1   9      139.22      128.33      4.86 o 
   5   1   9        4.61        3.76      2.59 o 
   6   1   9       49.26       49.95     13.95 o 
   7   1   9      120.15      109.68     10.24 o 
   8   1   9       33.38       35.99     11.70 o 
  -9   2   9        4.50        9.58      6.05 o 
  -8   2   9        0.00       -1.48      2.90 o 
  -7   2   9       68.20       81.36      3.98 o 
  -6   2   9        0.09       -0.85      1.39 o 
  -5   2   9        7.78        9.53      1.53 o 
  -4   2   9      257.93      242.67      4.67 o 
  -3   2   9       35.51       38.05      1.99 o 
  -2   2   9       47.65       39.96      1.91 o 
  -1   2   9     1673.38     1683.77     17.35 o 
   0   2   9      309.42      287.60      6.28 o 
   1   2   9     1864.11     1728.18     17.48 o 
   2   2   9      800.05      796.72      9.88 o 
   3   2   9       55.33       65.22      3.88 o 
   4   2   9        9.76        8.71      4.73 o 
   5   2   9        2.79        5.14      2.42 o 
   6   2   9      172.52      145.09     10.33 o 
   7   2   9       14.10       13.20      8.10 o 
   8   2   9        1.22       -0.30      7.20 o 
  -9   3   9        1.86        4.83      4.34 o 
  -8   3   9        5.25        3.76      3.50 o 
  -7   3   9       80.74       95.78      5.38 o 
  -6   3   9        9.40       11.52      2.21 o 
  -5   3   9      120.17      108.92      3.90 o 
  -4   3   9      181.42      173.10      4.28 o 
  -3   3   9      139.33      143.90      3.62 o 
  -2   3   9     1163.85     1222.75     13.05 o 
  -1   3   9        0.07        1.21      1.01 o 
   0   3   9     1987.15     1967.74     19.78 o 
   1   3   9      936.95     1029.80     11.36 o 
   2   3   9     1614.57     1642.88     16.90 o 
   3   3   9      618.17      618.10     13.12 o 
   4   3   9      108.76      125.30      5.93 o 
   5   3   9        8.99        6.41      2.31 o 
   6   3   9       27.80       44.69     10.50 o 
   7   3   9       26.15       44.09     11.40 o 
   8   3   9        1.79        3.60      8.10 o 
  -8   4   9       73.87       86.01      8.36 o 
  -7   4   9       13.90       13.04      3.10 o 
  -6   4   9       79.22       84.20      4.34 o 
  -5   4   9       40.79       41.73      2.84 o 
  -4   4   9        0.32        0.66      1.38 o 
  -3   4   9      122.43      114.14      3.35 o 
  -2   4   9        7.04       10.14      1.44 o 
  -1   4   9        3.89        1.83      1.39 o 
   0   4   9        7.97       16.47      1.45 o 
   1   4   9      382.58      393.98      5.54 o 
   2   4   9     1128.13     1206.38     16.65 o 
   3   4   9      919.75      926.74     15.81 o 
   4   4   9        2.42        2.93      2.01 o 
   5   4   9       16.17       12.85      3.48 o 
   6   4   9        6.39        5.05      3.57 o 
   7   4   9        4.82        6.00      6.90 o 
   8   4   9        5.40        4.20      7.50 o 
  -8   5   9       14.53       20.81      5.69 o 
  -7   5   9        1.50        3.79      4.10 o 
  -6   5   9       61.26       48.91      4.21 o 
  -5   5   9       20.50       21.89      2.39 o 
  -4   5   9       74.71       79.58      3.67 o 
  -3   5   9      397.34      399.17      8.99 o 
  -2   5   9      170.91      168.89      3.96 o 
  -1   5   9      628.26      617.28      9.26 o 
   0   5   9      160.80      204.73      4.57 o 
   1   5   9      248.15      206.55      4.11 o 
   2   5   9      324.82      330.15      8.77 o 
   3   5   9       73.17       66.87      7.07 o 
   4   5   9       61.28       59.03      5.45 o 
   5   5   9      250.60      242.28     10.17 o 
   6   5   9        8.66        6.59      3.83 o 
   7   5   9        0.01       -1.50      6.60 o 
   8   5   9        5.67       12.90      9.30 o 
  -8   6   9        5.22        8.40      5.20 o 
  -7   6   9       12.45        2.94      4.32 o 
  -6   6   9       33.68       41.99      5.02 o 
  -5   6   9      145.74      151.99      5.59 o 
  -4   6   9        0.17        1.47      1.67 o 
  -3   6   9      159.75      184.87      5.40 o 
  -2   6   9       88.43       88.06      4.90 o 
  -1   6   9       80.35       82.57      3.29 o 
   0   6   9      125.46      125.35      3.98 o 
   1   6   9      398.57      368.35      6.62 o 
   2   6   9       25.20       31.18      4.66 o 
   3   6   9      373.83      385.22     11.86 o 
   4   6   9       68.87       58.02      5.90 o 
   5   6   9       39.85       38.03      5.42 o 
   6   6   9        0.18        0.38      3.73 o 
   7   6   9       10.17        7.51      5.89 o 
   8   6   9        4.05       11.40      9.90 o 
  -8   7   9       43.42       69.06     12.56 o 
  -7   7   9        0.19       -0.68      4.50 o 
  -6   7   9        7.88        4.15      4.32 o 
  -5   7   9      126.14      122.22      7.94 o 
  -4   7   9        2.71        3.30      2.21 o 
  -3   7   9      115.94      126.78      6.15 o 
  -2   7   9       64.57       67.75      3.70 o 
  -1   7   9      458.88      477.06      9.70 o 
   0   7   9       11.88       14.50      2.07 o 
   1   7   9       65.07       60.28      4.06 o 
   2   7   9       36.97       29.75      4.17 o 
   3   7   9       49.43       55.12      5.64 o 
   4   7   9        0.50        1.12      3.09 o 
   5   7   9       11.74       12.37      4.27 o 
   6   7   9        5.96        7.53      5.26 o 
   7   7   9       14.54        7.19      6.13 o 
  -7   8   9        0.19       -0.69      4.56 o 
  -6   8   9        6.33        9.09      5.33 o 
  -5   8   9       23.00       18.08      4.59 o 
  -4   8   9      191.37      172.59      8.41 o 
  -3   8   9       30.09       33.00      3.22 o 
  -2   8   9       43.75       39.88      3.33 o 
  -1   8   9      398.51      399.44      9.26 o 
   0   8   9       87.49       95.35      4.64 o 
   1   8   9      238.27      243.65      9.04 o 
   2   8   9      362.46      362.36     11.97 o 
   3   8   9       14.45       16.00      5.35 o 
   4   8   9       13.79        6.70      3.81 o 
   5   8   9      326.63      305.19     32.09 o 
   6   8   9       24.90       27.26      7.50 o 
   7   8   9        3.25        6.94      6.27 o 
  -7   9   9        5.96        7.19      5.60 o 
  -6   9   9        0.25       -5.25      5.25 o 
  -5   9   9        0.98       -2.88      4.31 o 
  -4   9   9       47.58       45.40      5.55 o 
  -3   9   9      179.26      188.59      6.38 o 
  -2   9   9        0.96       -1.16      2.39 o 
  -1   9   9       17.13       21.76      4.34 o 
   0   9   9        1.99        0.05      2.64 o 
   1   9   9        6.70       -1.43      3.75 o 
   2   9   9       26.13       30.05      4.88 o 
   3   9   9       67.81       59.32      6.52 o 
   4   9   9        0.05        7.78      5.85 o 
   5   9   9       61.63       73.46     12.90 o 
   6   9   9        9.33        7.40      6.32 o 
  -6  10   9        3.22        7.75      6.75 o 
  -5  10   9        4.62        0.19      5.29 o 
  -4  10   9       31.73       37.49      7.34 o 
  -3  10   9        1.44        3.73      3.07 o 
  -2  10   9       12.51        7.74      3.10 o 
  -1  10   9       56.28       49.10      4.50 o 
   0  10   9        0.29       -3.62      3.66 o 
   1  10   9        8.36       18.23      5.55 o 
   2  10   9       10.98        9.92      6.45 o 
   3  10   9        6.14        1.83      4.65 o 
   4  10   9       72.56       90.11     10.38 o 
   5  10   9        0.08        4.78      6.60 o 
   6  10   9       34.84       38.91      8.69 o 
  -5  11   9        0.04       -4.44      5.50 o 
  -4  11   9        0.01       -6.00      7.20 o 
  -3  11   9      154.60      126.56     15.90 o 
  -2  11   9       80.90       83.07      6.69 o 
  -1  11   9        0.70       -0.47      3.88 o 
   0  11   9        4.28        7.48      5.38 o 
   1  11   9        0.00       -0.68      4.82 o 
   2  11   9        0.20        1.20      7.20 o 
   3  11   9       30.79       34.19     10.50 o 
   4  11   9        8.33        1.20      7.80 o 
   5  11   9        0.25        4.10      6.02 o 
  -4  12   9        3.98       13.80     10.20 o 
  -3  12   9        7.55       18.59      9.30 o 
  -2  12   9        0.57       -2.86      4.61 o 
  -1  12   9       30.95       20.38     11.25 o 
   0  12   9        0.80       -5.40      5.40 o 
   1  12   9       11.58       16.50      9.30 o 
   2  12   9        0.01        0.60      7.20 o 
   3  12   9        0.27       -3.00      7.20 o 
   4  12   9       23.55       30.29     11.40 o 
  -3  13   9        6.62        6.00      9.30 o 
  -2  13   9        0.20        1.50      9.00 o 
  -1  13   9       16.75       15.00      8.70 o 
   0  13   9       57.63       57.28     12.90 o 
   1  13   9        6.26        8.70      8.10 o 
   2  13   9        0.09       -3.30      7.50 o 
   3  13   9        7.51        6.00      9.30 o 
  -1  14   9        1.30        6.00      8.70 o 
   0  14   9        0.51        1.20      8.10 o 
  -8   0  10       16.35       12.54      3.80 o 
  -6   0  10     1301.46     1286.51     19.73 o 
  -4   0  10       13.02        9.31      2.01 o 
  -2   0  10       41.88       42.74      2.76 o 
   0   0  10     2937.54     2993.31     53.38 o 
   2   0  10       38.38       37.00      2.35 o 
   4   0  10      320.80      354.36     12.04 o 
   6   0  10       66.04       97.17     12.30 o 
   8   0  10        2.86       -3.30      6.60 o 
  -9   1  10        0.38        3.92      4.67 o 
  -8   1  10        2.05        0.38      2.65 o 
  -7   1  10       19.96       17.09      2.85 o 
  -6   1  10       31.04       27.75      2.20 o 
  -5   1  10       92.39       87.35      2.96 o 
  -4   1  10     2004.69     1892.82     17.55 o 
  -3   1  10      351.67      445.15      6.22 o 
  -2   1  10       35.87       37.79      2.33 o 
  -1   1  10      698.30      700.25      8.33 o 
   0   1  10      142.09      160.51      7.09 o 
   1   1  10      170.60      217.82      3.75 o 
   2   1  10      426.54      431.30      9.70 o 
   3   1  10       17.89       56.57      2.67 o 
   4   1  10       58.62       52.47      7.01 o 
   5   1  10       38.14       39.34      5.71 o 
   6   1  10       28.60       23.51      5.40 o 
   7   1  10        7.01        4.93      4.77 o 
   8   1  10       17.22        9.60      9.30 o 
  -9   2  10        0.00       -4.04      5.12 o 
  -8   2  10       17.62       16.53      3.66 o 
  -7   2  10       66.29       67.67      3.50 o 
  -6   2  10       88.07       90.39      3.51 o 
  -5   2  10        1.72       -0.26      1.23 o 
  -4   2  10      404.02      396.09      6.27 o 
  -3   2  10       39.03       45.86      2.37 o 
  -2   2  10      466.36      458.30      8.19 o 
  -1   2  10      126.06      137.89      2.86 o 
   0   2  10      212.21      182.48      4.45 o 
   1   2  10     3072.72     2995.25     34.19 o 
   2   2  10      243.00      248.36      4.38 o 
   3   2  10      294.16      342.67      6.17 o 
   4   2  10       30.50       25.35      3.37 o 
   5   2  10       95.89       97.87      5.36 o 
   6   2  10      349.31      361.01     15.41 o 
   7   2  10        1.77        5.70      6.60 o 
   8   2  10        5.21        4.50      7.80 o 
  -9   3  10        1.70        1.97      4.09 o 
  -8   3  10        9.23        5.48      3.29 o 
  -7   3  10       86.00       93.35      5.06 o 
  -6   3  10       16.04       19.38      2.50 o 
  -5   3  10        7.75       11.26      1.93 o 
  -4   3  10       56.24       53.86      2.77 o 
  -3   3  10      138.86      134.25      3.55 o 
  -2   3  10      649.15      717.39      8.80 o 
  -1   3  10      394.01      426.60      6.01 o 
   0   3  10      102.29      110.13      3.59 o 
   2   3  10      132.80      183.71      3.22 o 
   3   3  10       12.68       21.88      2.48 o 
   4   3  10       13.51       11.84      2.43 o 
   5   3  10       33.73       47.30      5.16 o 
   6   3  10      179.60      179.05     17.69 o 
   7   3  10        1.56       -1.20      6.90 o 
   8   3  10        6.46        0.30      7.20 o 
  -8   4  10       51.97       45.09      5.86 o 
  -7   4  10        2.79       -0.18      2.65 o 
  -6   4  10        5.36        6.27      2.22 o 
  -5   4  10      352.73      351.56      6.84 o 
  -4   4  10       84.52      102.53      3.65 o 
  -3   4  10      247.54      265.94      5.62 o 
  -2   4  10      344.40      316.87      6.17 o 
  -1   4  10      557.19      552.65      7.25 o 
   0   4  10     1545.11     1607.61     17.09 o 
   1   4  10      923.81      963.24     13.43 o 
   2   4  10      338.76      334.32      6.06 o 
   3   4  10      129.97      145.88      9.26 o 
   4   4  10      100.95      107.33      5.80 o 
   5   4  10       69.70       61.97      8.79 o 
   6   4  10       11.72       12.50      4.16 o 
   7   4  10        1.75        4.50      7.50 o 
   8   4  10       14.07       -0.60      7.50 o 
  -8   5  10      126.76      147.39     10.79 o 
  -7   5  10        8.13        1.83      3.92 o 
  -6   5  10      136.21      144.31      6.15 o 
  -5   5  10      235.48      216.79      5.46 o 
  -4   5  10       66.19       70.76      3.26 o 
  -3   5  10      139.05      173.72      5.09 o 
  -2   5  10       29.55       28.36      2.19 o 
  -1   5  10       18.49       27.55      2.26 o 
   0   5  10      150.79      155.25      3.80 o 
   1   5  10      121.08      138.02      6.37 o 
   2   5  10       60.27       47.71      3.09 o 
   3   5  10      566.27      594.54     14.85 o 
   4   5  10       28.04       30.41      4.40 o 
   5   5  10        9.55       15.41      4.10 o 
   6   5  10       20.03       24.12      6.96 o 
   7   5  10        0.12       -6.30      6.30 o 
   8   5  10        0.06        1.80      7.80 o 
  -8   6  10        9.66        7.52      5.40 o 
  -7   6  10        3.95        3.87      4.42 o 
  -6   6  10       18.49       23.92      4.25 o 
  -5   6  10      450.92      405.35      8.83 o 
  -4   6  10       36.02       35.74      2.87 o 
  -3   6  10        0.50        7.17      2.19 o 
  -2   6  10       56.43       65.46      3.09 o 
  -1   6  10       28.28       36.23      2.48 o 
   0   6  10        2.20        2.30      1.36 o 
   1   6  10       10.73        9.06      2.21 o 
   2   6  10       50.68       68.18      5.63 o 
   3   6  10       14.22       11.07      3.28 o 
   4   6  10        0.48       -2.27      2.78 o 
   5   6  10       11.12        6.91      3.76 o 
   6   6  10       31.19       28.49      6.01 o 
   7   6  10       10.02        5.40      8.70 o 
  -8   7  10        7.79       11.46      5.75 o 
  -7   7  10        0.61        1.92      4.85 o 
  -6   7  10        0.07        5.60      4.26 o 
  -5   7  10        2.48       -1.65      3.16 o 
  -4   7  10        9.69       12.70      2.89 o 
  -3   7  10        1.62        4.55      2.07 o 
  -2   7  10      297.45      272.60      8.19 o 
  -1   7  10       36.37       44.08      4.05 o 
   0   7  10      418.75      456.02      8.29 o 
   1   7  10      111.68       93.52      6.14 o 
   2   7  10      593.24      579.51     25.18 o 
   3   7  10       19.45       13.80      3.75 o 
   4   7  10      526.49      470.68     14.76 o 
   5   7  10       35.15       37.11      9.67 o 
   6   7  10       14.37       19.81      6.05 o 
   7   7  10        1.83        2.40      5.70 o 
  -7   8  10       17.02       15.69      5.77 o 
  -6   8  10       11.53       19.79      5.37 o 
  -5   8  10        3.80        7.49      5.25 o 
  -4   8  10      185.02      169.06      7.07 o 
  -3   8  10       20.31       24.33      3.55 o 
  -2   8  10       68.30       61.97      4.32 o 
  -1   8  10      140.01      139.59      5.56 o 
   0   8  10        8.10       11.42      3.18 o 
   1   8  10       50.09       65.53      5.53 o 
   2   8  10      103.14      100.94      9.37 o 
   3   8  10       95.69      104.88      7.61 o 
   4   8  10        4.68        5.96      3.89 o 
   5   8  10      175.79      178.56     12.70 o 
   6   8  10        1.65        5.74      5.25 o 
   7   8  10        0.26       -0.79      5.76 o 
  -7   9  10        0.34        4.19      5.66 o 
  -6   9  10        2.09       -3.94      4.95 o 
  -5   9  10        2.87       -1.34      4.54 o 
  -4   9  10        2.08       -3.27      3.27 o 
  -3   9  10      119.91      108.14      5.32 o 
  -2   9  10       13.68       10.41      3.14 o 
  -1   9  10        0.00        1.26      2.44 o 
   0   9  10       34.62       39.56      4.84 o 
   1   9  10       31.37       26.24      5.68 o 
   2   9  10       15.88        5.00      3.64 o 
   3   9  10        2.26       10.98      4.26 o 
   4   9  10       12.78       19.52      5.81 o 
   5   9  10       11.39       11.77      9.45 o 
   6   9  10        0.02        5.50      6.45 o 
  -6  10  10        0.26       -0.41      5.76 o 
  -5  10  10       42.06       43.81      8.85 o 
  -4  10  10       20.73       16.58      5.76 o 
  -3  10  10       63.17       74.56      5.50 o 
  -2  10  10      150.70      148.23      9.71 o 
  -1  10  10      327.70      318.64     14.67 o 
   0  10  10       23.83       21.92      8.25 o 
   1  10  10        1.04        0.31      4.44 o 
   2  10  10       14.70       13.61      5.69 o 
   3  10  10        0.22        6.49      4.86 o 
   4  10  10       21.88       23.38      6.68 o 
   5  10  10        1.16        7.56      6.05 o 
   6  10  10        0.04        4.74      7.65 o 
  -5  11  10       12.18       11.34      6.47 o 
  -4  11  10        2.97       -2.70      7.50 o 
  -3  11  10       42.19       41.59      7.34 o 
  -2  11  10        9.75        4.01      3.69 o 
  -1  11  10       21.02       28.43      5.36 o 
   0  11  10        6.05        3.08      6.00 o 
   1  11  10        5.56        4.67      4.82 o 
   2  11  10        6.58        4.20      6.60 o 
   3  11  10       21.55       10.20      8.10 o 
   4  11  10        1.90        3.90      8.40 o 
   5  11  10        0.09        9.70      6.53 o 
  -4  12  10        5.26        8.70      8.70 o 
  -3  12  10       20.82       28.49     10.50 o 
  -2  12  10       12.31       12.76      5.89 o 
  -1  12  10        5.10       -2.70      6.00 o 
   0  12  10       82.86      103.77     14.70 o 
   1  12  10       40.83       31.49      9.60 o 
   2  12  10        6.20        7.20      8.40 o 
   3  12  10       34.07       51.58     12.60 o 
   4  12  10       16.66       28.49     11.40 o 
  -3  13  10        1.36        2.40      9.90 o 
  -2  13  10        5.81        6.90      9.00 o 
  -1  13  10        0.10        3.30      8.10 o 
   0  13  10        5.62        1.20      7.80 o 
   1  13  10        0.83       -7.50      7.50 o 
   2  13  10        8.45        5.70      9.00 o 
   3  13  10       28.91       65.98     14.10 o 
  -9   0  11        6.53        4.60      5.17 o 
  -7   0  11      109.08      113.74      5.85 o 
  -5   0  11     1292.24     1284.67     19.00 o 
  -3   0  11     1122.61     1198.39     18.66 o 
  -1   0  11     3181.76     3434.77     49.69 o 
   1   0  11     2811.33     2624.87    184.89 o 
   3   0  11      408.54      404.91     11.25 o 
   5   0  11      308.40      303.51     18.59 o 
   7   0  11       86.95       65.68     12.30 o 
  -9   1  11        1.89        4.32      4.73 o 
  -8   1  11        3.47        4.51      2.71 o 
  -7   1  11       62.78       55.10      3.27 o 
  -6   1  11       40.28       33.75      2.39 o 
  -5   1  11       36.51       34.22      2.26 o 
  -4   1  11        0.68        2.13      1.22 o 
  -3   1  11      332.13      380.85      6.01 o 
  -2   1  11        0.30        1.91      1.20 o 
  -1   1  11       27.51       17.81      1.37 o 
   0   1  11        6.75       16.69      1.52 o 
   1   1  11        5.32        9.20      1.40 o 
   2   1  11       18.90       14.59      1.82 o 
   3   1  11      162.24      245.06      4.65 o 
   4   1  11       33.96       45.73      3.45 o 
   5   1  11       20.09       19.96      4.61 o 
   6   1  11       52.28       58.79      7.51 o 
   7   1  11        2.77       -0.85      4.50 o 
   8   1  11        0.28        4.80      7.80 o 
  -9   2  11        3.08        5.23      4.16 o 
  -8   2  11        0.38        4.19      3.00 o 
  -7   2  11      260.55      283.12      6.69 o 
  -6   2  11       26.83       26.59      2.37 o 
  -5   2  11        8.89        7.79      1.58 o 
  -4   2  11      106.83      105.00      3.38 o 
  -3   2  11        7.43        5.28      1.39 o 
  -2   2  11      162.02      152.56      3.53 o 
  -1   2  11      102.89       90.38      3.46 o 
   0   2  11      393.89      411.35      7.54 o 
   1   2  11        1.98        0.88      1.34 o 
   2   2  11      246.08      275.08      5.38 o 
   3   2  11      784.36      787.57     13.29 o 
   4   2  11        2.13        2.91      1.71 o 
   5   2  11       18.59       12.91      4.74 o 
   6   2  11       17.86       22.36      6.15 o 
   7   2  11       36.81       53.68     12.00 o 
   8   2  11        8.22        3.90      7.80 o 
  -9   3  11        8.93       21.49      6.04 o 
  -8   3  11        0.01        1.03      3.01 o 
  -7   3  11        1.31        1.86      2.37 o 
  -6   3  11       34.53       34.86      2.81 o 
  -5   3  11        3.06        2.86      1.58 o 
  -4   3  11        3.74        2.36      1.31 o 
  -3   3  11      468.51      474.47      6.68 o 
  -2   3  11      609.37      623.93      8.07 o 
  -1   3  11     2941.99     2880.95     26.52 o 
   0   3  11      279.51      342.06     10.93 o 
   1   3  11      212.68      262.44      4.18 o 
   2   3  11      311.67      338.28      5.67 o 
   3   3  11        9.44        9.93      2.02 o 
   4   3  11        3.23        2.60      1.98 o 
   5   3  11       84.81      101.75      5.67 o 
   6   3  11       74.36       68.98     12.60 o 
   7   3  11        8.80        9.60      7.50 o 
   8   3  11        0.22       -3.90      7.20 o 
  -8   4  11        3.38        2.46      4.09 o 
  -7   4  11       10.45        2.36      2.75 o 
  -6   4  11       10.54        6.97      2.30 o 
  -5   4  11        3.56        3.65      1.79 o 
  -4   4  11       36.81       43.72      2.70 o 
  -3   4  11        4.27       29.78      2.14 o 
  -2   4  11      177.98      191.39      4.08 o 
  -1   4  11      229.47      202.99      3.92 o 
   0   4  11       32.65       46.53      2.13 o 
   1   4  11      224.46      171.48      3.72 o 
   2   4  11       73.91       67.58      3.55 o 
   3   4  11      153.83      163.38      5.69 o 
   4   4  11      197.96      193.61      6.86 o 
   5   4  11      193.64      196.96      9.12 o 
   6   4  11       23.61       20.99      8.40 o 
   7   4  11        4.91       -3.00      6.60 o 
   8   4  11        0.24       -6.90      6.90 o 
  -8   5  11       18.07       19.68      4.78 o 
  -7   5  11       22.24       27.10      8.30 o 
  -6   5  11        7.17        2.40      2.27 o 
  -5   5  11       33.13       25.29      2.57 o 
  -4   5  11      708.38      678.28      9.87 o 
  -3   5  11       29.09       38.60      2.46 o 
  -2   5  11        9.99       14.00      2.37 o 
  -1   5  11     1073.84     1043.32     11.79 o 
   0   5  11        0.13       -0.05      1.11 o 
   1   5  11      138.99      154.39      3.50 o 
   2   5  11      108.62      102.29      4.32 o 
   3   5  11       70.51       76.13      6.49 o 
   4   5  11       68.35       73.04      6.07 o 
   5   5  11       82.52       89.35      7.03 o 
   6   5  11        5.48       12.83      4.60 o 
   7   5  11        0.99       -0.30      6.90 o 
   8   5  11        0.47       -6.00      7.50 o 
  -8   6  11        2.03        4.41      5.15 o 
  -7   6  11       26.47       35.00      8.11 o 
  -6   6  11       35.76       36.32      4.81 o 
  -5   6  11      126.77      129.40      5.07 o 
  -4   6  11      122.21      127.48      4.23 o 
  -3   6  11       83.65       88.80      4.19 o 
  -2   6  11      293.70      306.14      6.44 o 
  -1   6  11       28.16       32.94      2.49 o 
   0   6  11       23.04       28.20      2.31 o 
   1   6  11        0.01       -0.23      1.46 o 
   2   6  11      104.91      119.50      6.58 o 
   3   6  11       32.26       36.22      7.51 o 
   4   6  11      191.15      182.79     16.79 o 
   5   6  11       15.27       14.40      4.11 o 
   6   6  11       19.11       32.99      8.55 o 
   7   6  11        1.09        2.40      7.80 o 
  -7   7  11        1.74        3.86      4.60 o 
  -6   7  11        8.90        9.33      4.46 o 
  -5   7  11       65.80       66.13      4.73 o 
  -4   7  11      105.16       91.69      4.79 o 
  -3   7  11       70.77       71.69      4.14 o 
  -2   7  11       78.16       92.52      4.80 o 
  -1   7  11      287.50      270.20      7.21 o 
   0   7  11        1.29        1.32      1.59 o 
   1   7  11       72.76       66.93      5.20 o 
   2   7  11       12.91       14.16      3.52 o 
   3   7  11      183.27      177.61     11.51 o 
   4   7  11        6.11        8.92      3.83 o 
   5   7  11       30.20       31.99      5.96 o 
   6   7  11        4.63       12.11      5.33 o 
   7   7  11        0.96        6.41      5.76 o 
  -7   8  11        0.13        1.39      4.67 o 
  -6   8  11        2.22        7.62      6.39 o 
  -5   8  11        1.64       -0.71      4.53 o 
  -4   8  11       81.13       82.35      5.48 o 
  -3   8  11      164.89      183.33      6.22 o 
  -2   8  11        0.35       -0.30      2.33 o 
  -1   8  11       78.28       86.27      4.78 o 
   0   8  11       72.10       63.74      4.13 o 
   1   8  11       10.23        7.60      3.29 o 
   2   8  11      120.84      129.22     14.93 o 
   3   8  11       10.66       11.85      3.86 o 
   4   8  11       82.78       89.95      7.79 o 
   5   8  11        0.84        4.13      4.82 o 
   6   8  11       41.48       46.91     13.80 o 
   7   8  11        0.77       -4.66      5.84 o 
  -7   9  11        0.17        0.25      5.42 o 
  -6   9  11        0.08       -0.49      4.53 o 
  -5   9  11        9.20       -4.04      5.40 o 
  -4   9  11      103.14      101.19      6.26 o 
  -3   9  11       16.49       18.11      3.14 o 
  -2   9  11        0.93       -1.40      2.60 o 
  -1   9  11       62.92       57.25      4.57 o 
   0   9  11       22.30       25.74      5.38 o 
   1   9  11      126.66      107.27     17.09 o 
   2   9  11       44.64       33.01      5.20 o 
   3   9  11        1.05        2.19      3.45 o 
   4   9  11        2.30       -2.31      5.40 o 
   5   9  11        0.01       -2.58      4.95 o 
   6   9  11        0.55        6.16      6.04 o 
  -6  10  11        1.40       -0.93      4.77 o 
  -5  10  11        2.09        5.93      5.59 o 
  -4  10  11        0.00       -4.45      4.45 o 
  -3  10  11        0.76       -1.79      3.45 o 
  -2  10  11       38.84       35.69      5.07 o 
  -1  10  11       40.69       50.06      5.14 o 
   0  10  11      129.91      141.08     10.67 o 
   1  10  11       17.08       15.36      8.85 o 
   2  10  11        2.90        5.36      4.97 o 
   3  10  11        0.13        1.36      6.15 o 
   4  10  11        2.88        1.35      5.30 o 
   5  10  11       34.20       14.42      6.44 o 
  -5  11  11       22.75       28.73      7.72 o 
  -4  11  11       48.41       58.78     13.50 o 
  -3  11  11       10.12        1.69     10.95 o 
  -2  11  11        3.84        0.52      3.34 o 
  -1  11  11       31.55       17.21      6.15 o 
   0  11  11        2.44        0.85      4.95 o 
   1  11  11        0.36       -5.70      5.70 o 
   2  11  11       16.27       14.10      8.40 o 
   3  11  11        3.19       -4.50      6.60 o 
   4  11  11       31.02       39.59     12.00 o 
   5  11  11        2.57        1.82      6.11 o 
  -4  12  11        3.05       -8.10      8.10 o 
  -3  12  11        0.18        1.50      8.10 o 
  -2  12  11        9.50       20.50      6.56 o 
  -1  12  11        0.23        2.70      7.20 o 
   0  12  11        1.61       -3.30      7.20 o 
   1  12  11        5.41        0.30      7.20 o 
   2  12  11       10.58        9.90      9.30 o 
   3  12  11       10.15       20.99     10.20 o 
   4  12  11       12.48       18.59     10.80 o 
  -3  13  11        3.34        8.10      9.90 o 
  -2  13  11        1.42       -2.10      6.60 o 
  -1  13  11       25.39       16.50      9.00 o 
   0  13  11        0.97        3.00      8.10 o 
   1  13  11        4.73        2.70      8.40 o 
   2  13  11        0.54       -1.20      8.70 o 
  -8   0  12        0.08       -1.28      3.17 o 
  -6   0  12       53.14       47.06      3.99 o 
  -4   0  12      106.46       94.02      4.78 o 
  -2   0  12     1906.35     1981.85     27.14 o 
   0   0  12     1604.97     1631.72     25.02 o 
   2   0  12       57.79       60.72      3.06 o 
   4   0  12       54.46       68.31      5.62 o 
   6   0  12       34.82       65.98     11.70 o 
   8   0  12       19.98       31.19     11.10 o 
  -9   1  12        8.81        0.17      4.48 o 
  -8   1  12        0.01       -2.24      2.33 o 
  -7   1  12       92.90       94.31      3.95 o 
  -6   1  12      242.90      231.90      5.38 o 
  -5   1  12        4.58        3.95      1.54 o 
  -4   1  12       89.54       78.09      3.16 o 
  -3   1  12      970.70      980.83     11.47 o 
  -2   1  12        0.33        3.52      1.14 o 
  -1   1  12      111.60      121.02      2.92 o 
   0   1  12     1356.67     1336.69     16.03 o 
   1   1  12      721.56      658.29     10.21 o 
   2   1  12       54.15       59.33      3.11 o 
   3   1  12       36.81       43.63      2.50 o 
   4   1  12        7.94       10.12      2.19 o 
   5   1  12        2.22        0.86      3.31 o 
   6   1  12       19.10       13.75      8.40 o 
   7   1  12       11.27       11.58      6.75 o 
   8   1  12        0.17       -6.00      6.90 o 
  -9   2  12        0.00        1.49      3.49 o 
  -8   2  12       30.47       32.24      4.37 o 
  -7   2  12        6.48        3.07      2.13 o 
  -6   2  12       33.36       35.30      3.22 o 
  -5   2  12      124.20      110.56      3.82 o 
  -4   2  12     1498.09     1452.08     15.38 o 
  -3   2  12       82.53       82.93      2.98 o 
  -2   2  12      338.89      344.65      5.46 o 
  -1   2  12       37.70       36.58      2.05 o 
   0   2  12       16.47        6.82      1.61 o 
   1   2  12       28.47       24.78      1.61 o 
   2   2  12      224.23      243.43      6.31 o 
   3   2  12      638.65      602.51     13.65 o 
   4   2  12       11.87       13.68      3.38 o 
   5   2  12       50.14       46.18      6.40 o 
   6   2  12      108.69      106.90      9.63 o 
   7   2  12        4.42        5.70      7.50 o 
   8   2  12        0.30        6.60      8.10 o 
  -8   3  12        0.90        0.28      3.14 o 
  -7   3  12      117.44      139.30      5.95 o 
  -6   3  12        0.81        2.09      1.82 o 
  -5   3  12       27.25       31.06      2.48 o 
  -4   3  12      160.27      166.41      4.17 o 
  -3   3  12       11.24       14.28      1.66 o 
  -2   3  12     1757.47     1776.03     18.67 o 
  -1   3  12       11.58        6.20      1.48 o 
   0   3  12     1500.21     1469.48     18.40 o 
   1   3  12     1613.98     1614.19     16.63 o 
   2   3  12      348.88      354.26      5.86 o 
   3   3  12       10.37       19.97      2.49 o 
   4   3  12      184.46      184.47      6.48 o 
   5   3  12      142.58      152.16      6.71 o 
   6   3  12       34.30       33.89      9.90 o 
   7   3  12        1.35        3.60      7.20 o 
   8   3  12        1.52        1.20      7.80 o 
  -8   4  12       29.91       29.33      5.43 o 
  -7   4  12       25.64       32.23      4.08 o 
  -6   4  12       54.05       43.61      3.14 o 
  -5   4  12        7.97        5.02      1.90 o 
  -4   4  12      136.76      125.97      4.29 o 
  -3   4  12        0.83        6.66      1.53 o 
  -2   4  12      549.78      554.87      7.78 o 
  -1   4  12       43.37       47.88      2.16 o 
   0   4  12        1.78       -0.04      1.05 o 
   1   4  12       58.13       59.15      2.38 o 
   2   4  12      131.54      161.25      9.02 o 
   3   4  12       68.97       71.43      4.06 o 
   4   4  12       15.15       22.80      3.04 o 
   5   4  12        2.30        3.76      7.60 o 
   6   4  12       17.96       24.29      9.00 o 
   7   4  12        0.17       -1.20      6.00 o 
   8   4  12        8.13        9.90      9.60 o 
  -8   5  12        3.44        3.15      4.08 o 
  -7   5  12        0.44       -2.23      3.21 o 
  -6   5  12        7.94        5.58      2.39 o 
  -5   5  12       29.81       25.48      2.63 o 
  -4   5  12        1.67       -1.51      1.51 o 
  -3   5  12      157.30      186.15      4.87 o 
  -2   5  12      206.68      180.07      4.99 o 
  -1   5  12       14.59       19.61      2.27 o 
   0   5  12        4.88        8.76      1.45 o 
   1   5  12      381.11      359.27      6.26 o 
   2   5  12        4.34        3.36      1.58 o 
   3   5  12      143.60      143.05      7.27 o 
   4   5  12      245.49      242.48     15.37 o 
   5   5  12       15.23        3.72      3.36 o 
   6   5  12        5.09        5.57      3.93 o 
   7   5  12        5.77        5.70      7.80 o 
  -8   6  12       13.02       15.69      4.82 o 
  -7   6  12        7.85       10.19      4.78 o 
  -6   6  12        0.07        0.27      2.96 o 
  -5   6  12       69.74       72.90      3.83 o 
  -4   6  12       22.63       21.22      2.37 o 
  -3   6  12       11.08       11.08      2.31 o 
  -2   6  12       21.68       16.01      2.01 o 
  -1   6  12      385.08      423.14      6.66 o 
   0   6  12        9.83        9.70      1.62 o 
   1   6  12      492.15      478.88     10.29 o 
   2   6  12      504.05      489.49     13.10 o 
   3   6  12      137.40      116.99      7.14 o 
   4   6  12       21.29       13.86      3.92 o 
   5   6  12        3.49        2.54      3.47 o 
   6   6  12       18.67       19.91      5.24 o 
   7   6  12        5.69       16.50      9.90 o 
  -7   7  12        5.13        5.87      4.99 o 
  -6   7  12        3.71        8.80      4.40 o 
  -5   7  12       66.88       66.88      6.21 o 
  -4   7  12       38.10       38.61      3.38 o 
  -3   7  12        1.82        1.80      2.25 o 
  -2   7  12      227.14      225.62      7.33 o 
  -1   7  12       63.65       48.43      3.16 o 
   0   7  12        4.04        7.00      1.73 o 
   1   7  12        3.04        0.89      2.83 o 
   2   7  12      158.95      144.06      7.67 o 
   3   7  12        4.10        0.42      3.06 o 
   4   7  12      186.56      167.99      9.38 o 
   5   7  12        9.13       -0.81      3.91 o 
   6   7  12        0.57        6.51      5.85 o 
   7   7  12        3.47       -2.40      7.50 o 
  -7   8  12        4.01        1.39      4.78 o 
  -6   8  12        0.38        2.09      4.20 o 
  -5   8  12       52.25       57.57      6.88 o 
  -4   8  12       46.58       42.81      3.86 o 
  -3   8  12       38.20       41.84      5.44 o 
  -2   8  12       33.74       36.58      3.87 o 
  -1   8  12       69.25       62.92      4.32 o 
   0   8  12      390.09      395.61     10.20 o 
   1   8  12       84.53       97.81      6.61 o 
   2   8  12       63.95       62.14     10.62 o 
   3   8  12       40.72       47.70      5.94 o 
   4   8  12       27.47       30.05      6.09 o 
   5   8  12        6.44       12.09      5.68 o 
   6   8  12        2.90       -4.40      5.40 o 
  -6   9  12        1.17       -1.19      4.85 o 
  -5   9  12        7.23        4.78      4.43 o 
  -4   9  12       42.14       54.79      6.83 o 
  -3   9  12      217.61      227.22      8.08 o 
  -2   9  12       34.38       40.51      4.25 o 
  -1   9  12      276.13      272.81     10.90 o 
   0   9  12       74.16       67.57      7.42 o 
   1   9  12       96.90       98.53     15.90 o 
   2   9  12        6.88        1.52      3.89 o 
   3   9  12        5.57       12.09      4.31 o 
   4   9  12       14.48       20.14      5.93 o 
   5   9  12        7.35        4.45      5.85 o 
   6   9  12        4.13        3.43      5.76 o 
  -6  10  12        2.97        0.73      4.78 o 
  -5  10  12       17.21       11.71      6.23 o 
  -4  10  12        1.37        1.14      4.66 o 
  -3  10  12      175.81      168.69     17.79 o 
  -2  10  12      158.96      181.68      7.58 o 
  -1  10  12      111.56      114.05      9.10 o 
   0  10  12        2.73        2.09      6.60 o 
   1  10  12        0.10        5.65      4.90 o 
   2  10  12       62.72       69.58     12.30 o 
   3  10  12       10.48        3.75      4.82 o 
   4  10  12       17.76       13.08      5.71 o 
   5  10  12        0.78       -0.05      5.83 o 
  -5  11  12        0.94        6.04      5.93 o 
  -4  11  12        2.81       14.10      9.60 o 
  -3  11  12        8.58        1.86      5.04 o 
  -2  11  12       56.89       66.61      6.14 o 
  -1  11  12       57.95       59.92     11.25 o 
   0  11  12        0.21       -0.71      5.55 o 
   1  11  12       24.53       35.69     10.20 o 
   2  11  12       16.08       22.49      9.30 o 
   3  11  12        7.93       22.79      9.30 o 
   4  11  12        1.61        3.00      8.70 o 
   5  11  12        0.07       -0.99      6.11 o 
  -4  12  12       25.86       46.19     13.50 o 
  -3  12  12        4.68       12.90      9.30 o 
  -2  12  12        0.02       -3.90      5.25 o 
  -1  12  12       86.31      111.57     15.00 o 
   0  12  12       47.50       36.89     10.50 o 
   1  12  12       11.16       16.50      9.30 o 
   2  12  12        0.00        1.20      8.10 o 
   3  12  12       10.37        4.80      8.70 o 
   4  12  12        3.34        3.60      8.70 o 
  -3  13  12        4.78       10.50     10.50 o 
  -2  13  12       21.67       40.79     11.40 o 
  -1  13  12       30.50       19.19     10.20 o 
   0  13  12        1.74       11.10      9.00 o 
   1  13  12        0.38       -3.90      8.10 o 
   2  13  12        0.02        3.00      9.00 o 
  -9   0  13        1.79       -1.80      7.50 o 
  -7   0  13       54.17       62.64      4.85 o 
  -5   0  13        7.47        4.41      2.44 o 
  -3   0  13       29.72       38.22      3.17 o 
  -1   0  13      129.54      154.32      5.20 o 
   1   0  13      700.06      425.29     20.54 o 
   3   0  13       39.80       45.47      3.16 o 
   5   0  13      358.31      337.70     19.79 o 
   7   0  13       41.83       33.29      9.90 o 
  -9   1  13        0.31        3.14      3.84 o 
  -8   1  13       19.96       26.52      3.35 o 
  -7   1  13        5.10        2.98      2.15 o 
  -6   1  13       66.04       60.14      3.39 o 
  -5   1  13      114.77      111.09      4.02 o 
  -4   1  13       13.57       13.77      1.82 o 
  -3   1  13     1213.80     1251.73     13.92 o 
  -2   1  13     1165.17     1153.28     13.43 o 
  -1   1  13      753.71      726.78      8.98 o 
   0   1  13     1221.64     1300.93     16.71 o 
   1   1  13       93.99      101.91      2.75 o 
   2   1  13      123.57      114.96      5.32 o 
   3   1  13      649.30      673.76     10.65 o 
   4   1  13      335.16      338.32     10.26 o 
   5   1  13       12.32       15.60      4.45 o 
   6   1  13        0.83        2.81      4.01 o 
   7   1  13       48.62       37.87      7.26 o 
   8   1  13       12.39        5.40      8.40 o 
  -8   2  13        1.64        4.00      3.18 o 
  -7   2  13       25.47       17.65      2.81 o 
  -6   2  13       30.19       30.25      3.14 o 
  -5   2  13       81.61       80.47      3.47 o 
  -4   2  13       20.02       17.52      2.04 o 
  -3   2  13      296.41      307.50      5.58 o 
  -2   2  13      118.75      150.06      3.74 o 
  -1   2  13        2.46        0.64      0.98 o 
   0   2  13      425.06      456.89      7.35 o 
   1   2  13      245.55      248.71      4.59 o 
   2   2  13      184.06      192.04      3.84 o 
   3   2  13        2.46        2.38      1.57 o 
   4   2  13        0.69        4.09      2.07 o 
   5   2  13      454.27      465.74     22.64 o 
   6   2  13        4.84        4.94      4.34 o 
   7   2  13        9.20        2.10      6.60 o 
   8   2  13        0.61        1.20      7.50 o 
  -8   3  13       27.75       22.20      4.17 o 
  -7   3  13      109.70      119.91      5.70 o 
  -6   3  13       74.59       76.68      3.79 o 
  -5   3  13        3.56       10.22      1.98 o 
  -4   3  13        0.02       -0.08      1.46 o 
  -3   3  13        0.21        0.85      1.26 o 
  -2   3  13      364.58      427.59      6.49 o 
  -1   3  13      130.20      140.14      4.27 o 
   0   3  13     1071.35     1066.84     12.81 o 
   1   3  13      256.67      269.99      7.75 o 
   2   3  13      431.27      414.08      7.39 o 
   3   3  13      361.71      379.54      8.91 o 
   4   3  13       68.82       83.95      6.58 o 
   5   3  13       43.95       46.76      5.16 o 
   6   3  13       15.03       16.79      7.80 o 
   7   3  13        3.38       14.40      8.40 o 
   8   3  13        3.19        7.50      9.00 o 
  -8   4  13        8.38        8.96      4.40 o 
  -7   4  13       16.51       17.96      3.65 o 
  -6   4  13        0.90        0.25      1.91 o 
  -5   4  13      151.29      148.00      4.55 o 
  -4   4  13      280.83      263.32      5.35 o 
  -3   4  13      530.77      497.35      7.67 o 
  -2   4  13     1187.56     1149.04     13.10 o 
  -1   4  13      256.02      248.41      4.51 o 
   0   4  13     1662.31     1804.98     20.71 o 
   1   4  13      301.31      268.87      5.01 o 
   2   4  13       30.97       34.65      3.46 o 
   3   4  13      153.41      142.99      7.84 o 
   4   4  13        0.89        0.64      2.04 o 
   5   4  13       75.29       70.91      6.26 o 
   6   4  13       17.99       16.50      8.40 o 
   7   4  13        0.71        0.30      6.60 o 
   8   4  13        4.23       -3.00      8.10 o 
  -8   5  13        0.24       -1.79      3.77 o 
  -7   5  13        3.64        6.11      3.13 o 
  -6   5  13        3.80        3.48      2.24 o 
  -5   5  13        8.48       13.69      2.37 o 
  -4   5  13      138.36      134.53      4.37 o 
  -3   5  13       92.28       94.44      3.83 o 
  -2   5  13       17.82       11.74      1.64 o 
  -1   5  13       15.60       13.28      1.54 o 
   0   5  13       89.40       97.85      3.19 o 
   1   5  13      128.37      126.78      6.51 o 
   2   5  13      182.61      193.55      6.02 o 
   3   5  13       17.05       22.25      4.09 o 
   4   5  13       50.71       64.51      5.80 o 
   5   5  13        6.38        6.46      3.58 o 
   6   5  13        4.68        8.95      4.90 o 
   7   5  13        0.39        5.70      7.80 o 
  -8   6  13        1.83       10.15      4.64 o 
  -7   6  13        0.01       -2.56      3.56 o 
  -6   6  13       81.08       78.86      6.09 o 
  -5   6  13       39.55       35.12      3.04 o 
  -4   6  13       91.24       77.48      3.69 o 
  -3   6  13       81.44       83.73      4.31 o 
  -2   6  13       30.60       26.18      2.20 o 
  -1   6  13       20.21       27.07      2.11 o 
   0   6  13       10.63        4.77      1.45 o 
   1   6  13      106.01       99.56      5.68 o 
   2   6  13       74.61       75.48      5.68 o 
   3   6  13        8.34       10.73      3.38 o 
   4   6  13        0.10        0.10      2.98 o 
   5   6  13      141.66      140.28     17.41 o 
   6   6  13       11.35       11.30      6.00 o 
   7   6  13        6.00       12.60      9.00 o 
  -7   7  13       26.99       20.31      5.77 o 
  -6   7  13        9.44       14.29      4.96 o 
  -5   7  13      236.40      246.90      7.94 o 
  -4   7  13       15.43       13.27      2.58 o 
  -3   7  13      177.20      177.27      8.05 o 
  -2   7  13       81.45       94.13      4.57 o 
  -1   7  13      246.92      267.20      5.95 o 
   0   7  13       17.62       15.20      2.07 o 
   1   7  13       52.08       60.10      5.11 o 
   2   7  13       54.29       46.96      5.30 o 
   3   7  13      216.68      183.57     10.38 o 
   4   7  13       95.97      106.19      7.89 o 
   5   7  13        0.24        3.64      3.74 o 
   6   7  13       26.61       27.67      6.90 o 
   7   7  13        5.01       -0.30      8.70 o 
  -7   8  13        9.94       13.16      5.61 o 
  -6   8  13       14.37       16.37      5.30 o 
  -5   8  13       18.37       11.79      4.59 o 
  -4   8  13       74.27       75.13      4.55 o 
  -3   8  13       31.34       48.58      5.64 o 
  -2   8  13      665.51      674.36     13.47 o 
  -1   8  13       34.97       28.09      4.79 o 
   0   8  13      473.75      448.62     20.24 o 
   1   8  13      745.82      678.74     16.84 o 
   2   8  13       64.53       56.30      5.89 o 
   3   8  13       61.32       57.50      6.32 o 
   4   8  13        2.18        5.99      4.17 o 
   5   8  13       38.67       53.75     14.55 o 
   6   8  13        1.99       10.13      5.62 o 
  -6   9  13        1.97        2.13      4.70 o 
  -5   9  13       19.23       29.24      5.80 o 
  -4   9  13      149.28      161.54      8.49 o 
  -3   9  13        5.33        0.85      2.99 o 
  -2   9  13        1.58       -2.51      2.62 o 
  -1   9  13        3.11        1.66      2.55 o 
   0   9  13        0.92        0.93      3.88 o 
   1   9  13       19.03       22.30      5.55 o 
   2   9  13        6.54        6.90      3.69 o 
   3   9  13        3.87        5.67      4.44 o 
   4   9  13       14.98       19.78      6.02 o 
   5   9  13        0.90       -2.99      6.30 o 
   6   9  13       26.73       24.54      7.85 o 
  -6  10  13        3.55       -0.05      4.98 o 
  -5  10  13        7.44        2.08      4.52 o 
  -4  10  13        0.78        5.46      5.26 o 
  -3  10  13       29.11       29.66      5.23 o 
  -2  10  13        1.86        7.87      3.29 o 
  -1  10  13       26.43       27.78      4.98 o 
   0  10  13       63.21       59.23      7.85 o 
   1  10  13        0.19       -1.69      5.10 o 
   2  10  13       21.97       28.79      9.30 o 
   3  10  13        1.40        0.79      6.15 o 
   4  10  13        2.00        2.93      5.19 o 
   5  10  13        4.28        5.81      5.97 o 
  -5  11  13        5.95        2.94      7.80 o 
  -4  11  13        8.32        3.90      8.10 o 
  -3  11  13        0.23       -4.36      7.80 o 
  -2  11  13        4.78        4.63      4.34 o 
  -1  11  13        1.57        4.84      5.17 o 
   0  11  13        1.51        0.90      6.60 o 
   1  11  13        0.65        5.70      6.90 o 
   2  11  13        3.35        6.60      7.80 o 
   3  11  13        6.82        1.20      7.20 o 
   4  11  13        0.11        9.90      9.00 o 
  -4  12  13       16.73       23.09     11.40 o 
  -3  12  13       44.37       51.34      9.00 o 
  -2  12  13       70.58       80.73      9.86 o 
  -1  12  13       63.05       52.48     12.00 o 
   0  12  13       67.20       72.88     13.20 o 
   1  12  13        7.28       13.50      8.70 o 
   2  12  13       11.07       13.50      9.60 o 
   3  12  13        6.49       -4.20      7.50 o 
  -2  13  13        0.06        9.60      9.30 o 
  -1  13  13        0.50       -3.00      7.80 o 
   0  13  13        2.79        6.90      8.70 o 
   1  13  13        4.09       11.10      9.30 o 
   2  13  13        0.43        2.40      8.70 o 
  -8   0  14        1.66        1.70      4.36 o 
  -6   0  14      563.68      538.62     17.70 o 
  -4   0  14        0.54       -0.06      2.16 o 
  -2   0  14      415.18      430.35     11.51 o 
   0   0  14      419.64      419.40     13.80 o 
   2   0  14      749.81      766.98     14.26 o 
   4   0  14      242.76      239.33     15.30 o 
   6   0  14      124.59      137.06     15.00 o 
   8   0  14        7.16        7.50      8.10 o 
  -8   1  14        2.59        5.78      2.66 o 
  -7   1  14       18.82       20.40      2.90 o 
  -6   1  14      190.19      167.35      5.26 o 
  -5   1  14      478.20      433.41      7.64 o 
  -4   1  14      101.00      111.92      4.22 o 
  -3   1  14      279.36      288.65      8.60 o 
  -2   1  14        0.46        0.13      1.12 o 
  -1   1  14      182.21      203.56      4.05 o 
   0   1  14      668.67      741.02      9.69 o 
   1   1  14     2186.91     2247.25     24.29 o 
   2   1  14      135.14      134.77      6.59 o 
   3   1  14       50.82       47.52      5.02 o 
   4   1  14        4.30        8.47      2.65 o 
   5   1  14       43.06       47.88     16.50 o 
   6   1  14       31.77       30.45      6.11 o 
   7   1  14       37.89       27.52     12.45 o 
   8   1  14        0.39        0.90      8.10 o 
  -8   2  14        1.04        3.31      3.11 o 
  -7   2  14        0.00        0.06      2.19 o 
  -6   2  14        7.75       18.10      2.49 o 
  -5   2  14       11.75       10.04      2.00 o 
  -4   2  14      123.49      125.73      5.56 o 
  -3   2  14      346.74      365.61      6.63 o 
  -2   2  14      169.55      169.04      4.02 o 
  -1   2  14      316.11      340.59      5.61 o 
   0   2  14     3965.68     4157.20     45.99 o 
   1   2  14       11.94       32.40      2.86 o 
   2   2  14        1.41        2.45      1.17 o 
   3   2  14       18.39       20.87      2.51 o 
   4   2  14      315.83      324.73      8.61 o 
   5   2  14        3.04        0.74      3.28 o 
   6   2  14        9.23        9.45      4.65 o 
   7   2  14        8.26        6.60      8.10 o 
   8   2  14        4.13       -6.60      6.60 o 
  -8   3  14        0.89        3.68      3.28 o 
  -7   3  14        5.39        7.62      2.76 o 
  -6   3  14        1.85        6.75      2.12 o 
  -5   3  14       97.77      105.60      3.97 o 
  -4   3  14       20.59       24.86      2.32 o 
  -3   3  14      404.68      373.36      8.67 o 
  -2   3  14      805.52      838.75     10.31 o 
  -1   3  14      143.46      154.88      4.10 o 
   0   3  14       28.74       35.07      2.17 o 
   1   3  14       16.72       22.01      1.71 o 
   2   3  14      236.95      226.76      5.22 o 
   3   3  14        1.91        8.71      2.06 o 
   4   3  14       60.07       61.85      5.43 o 
   5   3  14        1.05       -0.76      2.70 o 
   6   3  14        0.67        4.20      6.60 o 
   7   3  14        5.57        0.30      6.60 o 
   8   3  14        0.00        4.20      8.70 o 
  -8   4  14        0.00       -1.17      3.15 o 
  -7   4  14       33.03       39.84      4.08 o 
  -6   4  14      114.45      111.76      4.47 o 
  -5   4  14      262.76      228.71      5.47 o 
  -4   4  14      238.65      222.36      5.27 o 
  -3   4  14       50.33       48.69      3.54 o 
  -2   4  14       45.20       48.58      2.78 o 
  -1   4  14      181.61      182.60      4.82 o 
   0   4  14       15.04       17.60      2.12 o 
   1   4  14        4.91        4.96      1.16 o 
   2   4  14      151.53      145.00      5.10 o 
   3   4  14        4.03       22.13      2.75 o 
   4   4  14      211.43      195.27      8.26 o 
   5   4  14      143.27      136.53      8.06 o 
   6   4  14        3.56       -0.60      5.70 o 
   7   4  14        3.16        4.80      7.50 o 
  -8   5  14       17.92       14.82      5.06 o 
  -7   5  14        7.64       11.76      3.38 o 
  -6   5  14       35.50       35.74      3.39 o 
  -5   5  14       76.14       68.73      3.56 o 
  -4   5  14      105.29      109.12      4.07 o 
  -3   5  14      199.89      186.89      5.34 o 
  -2   5  14      252.68      238.51      7.33 o 
  -1   5  14       27.28       26.84      1.97 o 
   0   5  14       86.39       88.26      3.18 o 
   1   5  14       16.10       15.21      2.31 o 
   2   5  14        1.51        3.79      1.75 o 
   3   5  14        1.24       -1.00      2.36 o 
   4   5  14       80.04       83.76      8.08 o 
   5   5  14       80.62       76.78      6.74 o 
   6   5  14       17.37       21.29      8.70 o 
   7   5  14        0.65        5.40      7.80 o 
  -8   6  14        4.03        1.98      4.34 o 
  -7   6  14        2.26        0.37      3.75 o 
  -6   6  14       21.34       30.36      3.47 o 
  -5   6  14      247.29      223.25      6.24 o 
  -4   6  14       31.92       32.97      3.90 o 
  -3   6  14       17.97       17.85      2.96 o 
  -2   6  14       29.05       32.17      2.39 o 
  -1   6  14      270.82      299.05      5.59 o 
   0   6  14       24.08       32.71      2.49 o 
   1   6  14       50.52       43.92      4.37 o 
   2   6  14       51.55       59.56      5.28 o 
   3   6  14      116.64      107.16      7.00 o 
   4   6  14        0.46        3.16      3.25 o 
   5   6  14       55.78       50.30      9.66 o 
   6   6  14        2.72       -1.84      4.34 o 
   7   6  14        0.29       -3.60      7.80 o 
  -7   7  14        2.00        2.94      3.93 o 
  -6   7  14       36.95       46.26      6.65 o 
  -5   7  14        4.18        7.93      3.05 o 
  -4   7  14       40.44       29.06      3.48 o 
  -3   7  14       30.12       33.46      3.43 o 
  -2   7  14        3.76        2.78      1.88 o 
  -1   7  14       71.47       78.45      3.56 o 
   0   7  14      206.69      203.94      5.56 o 
   1   7  14       14.41        9.44      3.28 o 
   2   7  14       87.97       82.97      6.42 o 
   3   7  14       18.45       23.22      7.38 o 
   4   7  14       66.54       65.96      6.79 o 
   5   7  14       19.68       16.51      7.65 o 
   6   7  14        1.72       -1.73      4.86 o 
   7   7  14        1.22        2.70      9.00 o 
  -7   8  14        0.78        6.25      5.05 o 
  -6   8  14       28.55       40.83      6.77 o 
  -5   8  14        4.09        3.70      3.41 o 
  -4   8  14        3.91        3.80      3.21 o 
  -3   8  14       47.52       47.20      4.09 o 
  -2   8  14      356.84      354.16      8.59 o 
  -1   8  14        0.76       -0.28      2.09 o 
   0   8  14        0.35       -0.34      3.60 o 
   1   8  14       74.40       75.93      6.16 o 
   2   8  14       79.97       77.56      6.65 o 
   3   8  14       37.38       37.18      6.93 o 
   4   8  14        6.90        4.66      4.65 o 
   5   8  14       10.65        1.77      5.55 o 
   6   8  14       24.27       34.75      7.42 o 
  -6   9  14       29.28       23.74      6.51 o 
  -5   9  14        0.49       -2.41      5.59 o 
  -4   9  14        0.07        3.91      4.02 o 
  -3   9  14      255.35      277.01      8.34 o 
  -2   9  14        0.70        3.15      2.60 o 
  -1   9  14       89.86       63.54      6.44 o 
   0   9  14        3.54        1.29      3.96 o 
   1   9  14        0.01       11.64      6.45 o 
   2   9  14        0.00        2.60      4.76 o 
   3   9  14       20.58       27.73      6.35 o 
   4   9  14        4.83       11.67      9.90 o 
   5   9  14       21.70       23.12      7.20 o 
   6   9  14        0.02        2.66      5.81 o 
  -6  10  14        8.04        7.08      5.73 o 
  -5  10  14       19.68       16.76     10.95 o 
  -4  10  14       29.90       27.92      8.28 o 
  -3  10  14       55.81       45.44      4.89 o 
  -2  10  14       81.16       84.34      5.89 o 
  -1  10  14      129.04      136.25     10.38 o 
   0  10  14       12.52       15.92      5.40 o 
   1  10  14       53.93       37.50      7.49 o 
   2  10  14        3.48        7.20      7.20 o 
   3  10  14       10.28        4.07      8.25 o 
   4  10  14        6.18        7.33      5.59 o 
   5  10  14       19.76       16.92      7.20 o 
  -5  11  14        7.77        6.41      7.69 o 
  -4  11  14        0.52        6.18      6.62 o 
  -3  11  14       15.49       10.29      5.89 o 
  -2  11  14       36.58       35.10      6.91 o 
  -1  11  14       61.14       64.78     11.70 o 
   0  11  14       55.81       71.08     12.60 o 
   1  11  14        6.18        5.70      7.20 o 
   2  11  14       15.00       17.09      8.70 o 
   3  11  14        3.32        0.00      6.90 o 
   4  11  14        1.44       -6.00      6.00 o 
  -4  12  14        0.00        5.71      6.66 o 
  -3  12  14        2.64        4.60     16.35 o 
  -2  12  14        1.31        7.80      8.10 o 
  -1  12  14        1.28        9.00      8.40 o 
   0  12  14        1.62       -0.90      6.30 o 
   1  12  14        9.04       12.30      8.70 o 
   2  12  14        6.24       10.50      8.40 o 
   3  12  14        8.70       12.00      9.60 o 
  -2  13  14        0.01        1.80      8.70 o 
  -1  13  14       21.34       15.60      8.70 o 
   0  13  14        0.05       -1.50      7.50 o 
   1  13  14        9.47        6.30      9.90 o 
  -7   0  15       98.58      100.62      7.79 o 
  -5   0  15       85.27       76.56      5.10 o 
  -3   0  15       78.48       78.10      4.25 o 
  -1   0  15      761.60      873.07     18.02 o 
   1   0  15      265.86      273.77     11.70 o 
   3   0  15      676.52      639.41     17.14 o 
   5   0  15       18.51       29.69      7.80 o 
   7   0  15        8.16       22.49      8.70 o 
  -8   1  15        1.60        1.17      2.91 o 
  -7   1  15      134.32      121.73      5.00 o 
  -6   1  15      320.28      311.46      6.87 o 
  -5   1  15        9.63       10.22      2.01 o 
  -4   1  15       12.21       15.48      1.95 o 
  -3   1  15       93.33      107.80      4.07 o 
  -2   1  15      169.14      190.17      4.68 o 
  -1   1  15        0.06        4.37      1.15 o 
   0   1  15        0.04        0.56      0.94 o 
   2   1  15      177.05      159.66      3.74 o 
   3   1  15       66.87       81.54      3.44 o 
   4   1  15      284.19      274.77      9.33 o 
   5   1  15       38.05       46.66      9.15 o 
   6   1  15       17.36       17.39      5.40 o 
   7   1  15       10.46        6.03      4.95 o 
   8   1  15        1.30        8.70      9.00 o 
  -8   2  15        1.78        0.23      3.16 o 
  -7   2  15        0.03       -2.47      2.47 o 
  -6   2  15       60.19       52.18      3.75 o 
  -5   2  15       46.02       43.76      3.22 o 
  -4   2  15      417.84      419.98      8.16 o 
  -3   2  15       53.20       52.27      4.53 o 
  -2   2  15      234.47      229.93      4.84 o 
  -1   2  15      541.62      553.44      7.75 o 
   0   2  15      392.52      366.46      9.86 o 
   1   2  15      172.68      221.40      4.51 o 
   2   2  15      174.76      145.64      4.18 o 
   3   2  15      336.54      307.54     12.94 o 
   4   2  15      214.03      212.82     12.95 o 
   5   2  15        0.45        1.20      3.39 o 
   6   2  15       45.26       58.29      7.98 o 
   7   2  15       17.80       20.69      9.60 o 
   8   2  15        4.13        7.50      9.00 o 
  -8   3  15        0.33       -0.50      3.17 o 
  -7   3  15        2.48        1.76      2.54 o 
  -6   3  15       88.66       87.36      4.06 o 
  -5   3  15      169.53      155.84      4.99 o 
  -4   3  15       90.59       86.19      3.69 o 
  -3   3  15       22.10       36.65      2.44 o 
  -2   3  15       56.94       49.98      2.61 o 
  -1   3  15       30.47       27.04      2.03 o 
   0   3  15       91.43       84.42      2.91 o 
   1   3  15      158.96      160.24      3.88 o 
   2   3  15        0.21       -0.46      1.43 o 
   3   3  15       31.55       47.78      3.61 o 
   4   3  15        4.26        4.88      3.66 o 
   5   3  15       64.64       69.84      7.56 o 
   6   3  15       19.99       23.99      9.00 o 
   7   3  15        3.13        6.00      7.50 o 
  -8   4  15       10.70       16.13      3.89 o 
  -7   4  15        7.68        7.36      2.88 o 
  -6   4  15       22.44       23.77      2.75 o 
  -5   4  15      195.98      196.10      7.12 o 
  -4   4  15       42.40       38.04      2.77 o 
  -3   4  15        0.69        5.32      1.69 o 
  -2   4  15      172.97      181.50      4.66 o 
  -1   4  15      403.24      331.24      5.87 o 
   0   4  15      390.52      388.28      6.13 o 
   1   4  15       30.42       25.94      1.78 o 
   2   4  15        0.18        1.20      1.54 o 
   3   4  15       18.13       22.79      2.93 o 
   4   4  15      168.38      169.04      6.81 o 
   5   4  15      258.00      238.35     10.19 o 
   6   4  15      103.54       79.48     14.40 o 
   7   4  15        0.52       -0.60      6.30 o 
  -8   5  15        0.94        0.03      3.93 o 
  -7   5  15        1.22       -1.08      2.91 o 
  -6   5  15       73.44       78.00      4.89 o 
  -5   5  15       46.98       34.41      3.27 o 
  -4   5  15      155.98      137.19      4.55 o 
  -3   5  15      194.32      186.38      4.79 o 
  -2   5  15       60.16       72.96      3.56 o 
  -1   5  15        0.95        1.89      1.30 o 
   0   5  15       95.96      106.71      3.75 o 
   1   5  15        4.42        5.06      2.28 o 
   2   5  15       95.52       98.85      5.54 o 
   3   5  15       44.34       36.72      4.45 o 
   4   5  15       65.73       73.71      8.22 o 
   5   5  15       54.48       44.49      5.71 o 
   6   5  15        1.03        4.80      6.60 o 
   7   5  15        0.74       11.70      8.70 o 
  -7   6  15       46.82       58.86      7.45 o 
  -6   6  15       44.98       54.89      4.37 o 
  -5   6  15        0.13       -1.15      1.96 o 
  -4   6  15       86.62       81.01      3.90 o 
  -3   6  15        9.39       10.16      2.22 o 
  -2   6  15        0.13       -1.43      1.47 o 
  -1   6  15       32.33       27.24      2.43 o 
   0   6  15       22.13       23.55      2.20 o 
   1   6  15        3.09        4.97      3.35 o 
   2   6  15      174.98      147.77      8.32 o 
   3   6  15       92.57       84.97      6.42 o 
   4   6  15       62.19       64.09      6.44 o 
   5   6  15        9.31        4.50      3.69 o 
   6   6  15        0.41        4.80      7.20 o 
   7   6  15       16.55       15.00      9.60 o 
  -7   7  15        8.62        7.77      4.31 o 
  -6   7  15       18.77       19.33      4.31 o 
  -5   7  15        0.22       -2.87      2.87 o 
  -4   7  15       30.44       34.83      3.45 o 
  -3   7  15      270.58      264.82      8.27 o 
  -2   7  15        0.11       -0.23      1.90 o 
  -1   7  15       13.00       12.31      2.16 o 
   0   7  15       74.35       75.59      4.73 o 
   1   7  15      504.35      458.29     13.11 o 
   2   7  15      143.10      172.79     16.34 o 
   3   7  15        9.09        7.28      5.46 o 
   4   7  15        0.67        1.30      3.35 o 
   5   7  15       24.00       25.97      6.14 o 
   6   7  15        0.47       -2.86      4.61 o 
  -7   8  15        7.30       10.22      4.66 o 
  -6   8  15        1.69        5.18      4.11 o 
  -5   8  15        1.59        6.82      4.20 o 
  -4   8  15      132.36      148.18      6.56 o 
  -3   8  15        2.73        3.41      2.37 o 
  -2   8  15      134.64      140.05      5.76 o 
  -1   8  15      201.91      184.96      8.05 o 
   0   8  15        2.45        5.26      3.25 o 
   1   8  15        1.14       -1.23      2.82 o 
   2   8  15        0.42       -0.45      2.93 o 
   3   8  15       41.14       39.61      5.63 o 
   4   8  15       64.89       52.53     14.55 o 
   5   8  15        0.80       -1.61      6.15 o 
   6   8  15        7.65        0.59      5.29 o 
  -6   9  15        3.19       16.94      7.85 o 
  -5   9  15        6.09       -2.06      5.60 o 
  -4   9  15       37.19       44.69      7.07 o 
  -3   9  15       24.09       25.10      5.20 o 
  -2   9  15       73.62       67.42      4.93 o 
  -1   9  15      443.18      433.85     13.33 o 
   0   9  15      156.18      151.29     10.58 o 
   1   9  15        0.47        8.42      4.98 o 
   2   9  15        0.90       -2.39      3.37 o 
   3   9  15        3.65       -3.67      3.75 o 
   4   9  15        0.20        3.90      4.88 o 
   5   9  15        2.87        3.23      5.29 o 
  -5  10  15        9.71        5.28     12.45 o 
  -4  10  15        0.50       -3.89      3.89 o 
  -3  10  15        3.55        4.94      3.23 o 
  -2  10  15        5.12        0.86      3.13 o 
  -1  10  15       19.88       24.45      5.94 o 
   0  10  15       90.95       95.88      9.63 o 
   1  10  15        3.11       -4.50      4.80 o 
   2  10  15       24.56       32.69      9.60 o 
   3  10  15        2.89        4.20      5.17 o 
   4  10  15        6.61        8.41      5.84 o 
   5  10  15        9.48        9.30      6.04 o 
  -5  11  15        0.76        4.20      7.20 o 
  -4  11  15       11.57        7.96      6.87 o 
  -3  11  15       34.81       41.37      8.70 o 
  -2  11  15       71.69       79.07      9.22 o 
  -1  11  15       10.44       15.00      7.80 o 
   0  11  15       68.72      105.57     14.70 o 
   1  11  15        4.18       -1.20      6.00 o 
   2  11  15        4.98        1.80      7.20 o 
   3  11  15        3.97       -5.40      7.50 o 
   4  11  15       10.22        7.50      8.40 o 
  -3  12  15       14.01       20.52      7.25 o 
  -2  12  15        5.68        6.90      7.80 o 
  -1  12  15        0.22       -6.60      6.60 o 
   0  12  15        0.02       -6.60      6.60 o 
   1  12  15       10.41        9.30      8.40 o 
   2  12  15       12.02        6.00      8.70 o 
   3  12  15       10.78        3.00      8.10 o 
  -1  13  15        0.12       -5.40      7.20 o 
   0  13  15        2.87       11.40      9.00 o 
   1  13  15       39.50       57.58     13.50 o 
  -8   0  16       12.07        3.81      6.17 o 
  -6   0  16      535.79      507.01     12.84 o 
  -4   0  16       96.04       77.60      4.86 o 
  -2   0  16     1441.94     1550.98     26.57 o 
   0   0  16      323.30      324.78      8.17 o 
   2   0  16      237.50      209.38      6.34 o 
   4   0  16       15.94       13.80      5.70 o 
   6   0  16        0.10        1.20      5.70 o 
   8   0  16        0.04       -2.40      7.20 o 
  -8   1  16        7.38        6.43      3.11 o 
  -7   1  16       35.78       33.12      4.73 o 
  -6   1  16       93.30      103.99      5.14 o 
  -5   1  16       24.52       23.70      2.51 o 
  -4   1  16        1.74        7.37      1.80 o 
  -3   1  16       93.23       82.55      3.42 o 
  -2   1  16        1.21       -0.53      1.15 o 
  -1   1  16     1757.43     1934.71     21.91 o 
   0   1  16       24.87       28.56      2.42 o 
   1   1  16       27.19       43.13      2.45 o 
   2   1  16      274.08      239.41      4.83 o 
   3   1  16      310.55      322.91      7.86 o 
   4   1  16      362.61      343.20     13.57 o 
   5   1  16       10.65        4.74      3.71 o 
   6   1  16      134.73      140.15     14.10 o 
   7   1  16       20.89       15.60      6.36 o 
   8   1  16        0.28        5.10      8.10 o 
  -8   2  16        8.56        9.90      3.57 o 
  -7   2  16        3.76        2.97      2.63 o 
  -6   2  16        1.72        2.24      2.23 o 
  -5   2  16      232.23      241.20      6.28 o 
  -4   2  16      423.44      412.19      7.92 o 
  -3   2  16      249.02      239.50      5.42 o 
  -2   2  16       71.45       65.59      2.88 o 
  -1   2  16     1407.43     1447.56     16.00 o 
   0   2  16      332.67      354.60      6.75 o 
   1   2  16      268.83      307.39      5.72 o 
   2   2  16        3.61       10.42      1.63 o 
   3   2  16      338.48      312.46      7.95 o 
   4   2  16      290.75      269.58     14.62 o 
   5   2  16       15.13       14.72      4.61 o 
   6   2  16       12.59       12.99      5.08 o 
   7   2  16        1.08       -0.30      6.90 o 
  -8   3  16        0.79       -0.07      3.50 o 
  -7   3  16        3.33        5.32      2.70 o 
  -6   3  16       51.20       42.59      3.66 o 
  -5   3  16      346.31      296.01      6.65 o 
  -4   3  16       11.30       13.53      2.14 o 
  -3   3  16      107.32      113.24      3.99 o 
  -2   3  16        8.21        7.16      1.58 o 
  -1   3  16      201.75      230.66      4.74 o 
   0   3  16       53.65       51.37      3.42 o 
   1   3  16      700.09      715.18     10.06 o 
   2   3  16      225.80      198.83      6.05 o 
   3   3  16      245.32      234.62      7.36 o 
   4   3  16      381.04      347.77     13.12 o 
   5   3  16       11.64        9.40      4.39 o 
   6   3  16        4.38        2.40      6.90 o 
   7   3  16        0.17       10.20      8.10 o 
  -8   4  16        3.24        2.84      3.84 o 
  -7   4  16        3.28        8.48      3.21 o 
  -6   4  16       27.35       28.73      3.16 o 
  -5   4  16      418.84      380.95      9.68 o 
  -4   4  16       24.11       21.13      2.40 o 
  -3   4  16      480.63      464.78      7.72 o 
  -2   4  16      338.66      325.37      6.45 o 
  -1   4  16      155.73      156.32      4.25 o 
   0   4  16       17.12       16.27      1.65 o 
   1   4  16       22.93       29.29      2.42 o 
   2   4  16        6.11        9.09      2.94 o 
   3   4  16        0.08       -1.15      1.75 o 
   4   4  16       43.22       47.65      4.63 o 
   5   4  16       16.43       21.11     10.20 o 
   6   4  16        2.37       -3.00      6.00 o 
   7   4  16        0.94        2.70      7.20 o 
  -8   5  16        7.31        0.60      4.41 o 
  -7   5  16       11.35       11.74      3.49 o 
  -6   5  16       30.04       37.17      5.50 o 
  -5   5  16       80.17       68.94      3.89 o 
  -4   5  16       16.30       21.51      2.73 o 
  -3   5  16       22.65       26.95      2.45 o 
  -2   5  16      483.07      477.99      8.85 o 
  -1   5  16       62.19       70.49      2.93 o 
   0   5  16       49.74       51.78      5.04 o 
   1   5  16       38.10       37.69      3.17 o 
   2   5  16      169.75      167.46      7.97 o 
   3   5  16        0.35        9.56      3.17 o 
   4   5  16       83.92       79.04      6.44 o 
   5   5  16        9.94        4.63      3.71 o 
   6   5  16        3.56       -2.40      7.20 o 
   7   5  16        6.36       -4.50      7.20 o 
  -7   6  16        0.08       -3.01      3.08 o 
  -6   6  16        0.81        1.87      2.79 o 
  -5   6  16       10.20        8.88      2.44 o 
  -4   6  16        6.18       10.07      2.26 o 
  -3   6  16       21.83       19.57      2.64 o 
  -2   6  16      115.69      119.43      5.21 o 
  -1   6  16       89.23       99.63      4.18 o 
   0   6  16       34.86       33.68      2.74 o 
   1   6  16     1033.87     1025.63     23.38 o 
   2   6  16        2.48        1.18      3.04 o 
   3   6  16        2.92        1.09      2.70 o 
   4   6  16      167.87      178.19      9.53 o 
   5   6  16        7.50        6.10      3.79 o 
   6   6  16        9.10        1.80      7.20 o 
   7   6  16        0.95       -6.30      7.80 o 
  -7   7  16        9.38        5.25      4.96 o 
  -6   7  16       40.67       42.74      4.49 o 
  -5   7  16        0.27        2.06      2.93 o 
  -4   7  16       14.00        8.05      2.69 o 
  -3   7  16       38.48       34.15      3.41 o 
  -2   7  16      802.18      806.62     12.29 o 
  -1   7  16      302.23      299.68     13.69 o 
   0   7  16      147.98      141.52      7.20 o 
   1   7  16      145.01      140.73      7.63 o 
   2   7  16       11.35        5.19      3.16 o 
   3   7  16        1.37        1.97      3.23 o 
   4   7  16        2.88        1.93      3.45 o 
   5   7  16       15.19       11.54      8.55 o 
   6   7  16       10.22       25.90      7.13 o 
  -7   8  16       18.48       21.88      6.29 o 
  -6   8  16        1.20        3.69      4.80 o 
  -5   8  16       13.21        9.72      3.82 o 
  -4   8  16      134.48      139.00      5.92 o 
  -3   8  16       82.14       90.01      5.55 o 
  -2   8  16       53.85       49.86      4.08 o 
  -1   8  16       12.61       11.27      2.47 o 
   0   8  16       41.43       39.99      4.87 o 
   1   8  16       35.01       38.89      4.99 o 
   2   8  16       87.78       86.69      7.28 o 
   3   8  16        0.77        3.02      3.60 o 
   4   8  16        7.13        2.33      4.23 o 
   5   8  16       29.05        8.35      9.60 o 
   6   8  16        0.71       -2.63      5.08 o 
  -6   9  16       12.89       14.87      8.79 o 
  -5   9  16       11.70       10.51      4.16 o 
  -4   9  16       60.09       68.06      6.19 o 
  -3   9  16        8.91       10.32      3.23 o 
  -2   9  16        2.16       -1.14      2.61 o 
  -1   9  16       16.41       18.51      5.40 o 
   0   9  16       53.35       53.42      7.53 o 
   1   9  16       22.02       22.74      7.50 o 
   2   9  16        6.55        7.09      4.77 o 
   3   9  16        3.06        1.36      4.53 o 
   4   9  16       26.69       13.38      5.81 o 
   5   9  16        8.40       -4.15      4.82 o 
  -5  10  16        1.93       -2.15      5.02 o 
  -4  10  16        0.02        7.22      4.52 o 
  -3  10  16        0.35       -3.79      3.79 o 
  -2  10  16       25.54       19.20      4.34 o 
  -1  10  16        4.58        1.42      5.25 o 
   0  10  16        0.01       -1.80      5.70 o 
   1  10  16      100.98      101.37     13.50 o 
   2  10  16       23.21       15.30      8.10 o 
   3  10  16        5.56       -2.93      4.86 o 
   4  10  16        0.00       -1.57      4.82 o 
   5  10  16        1.45       -3.72      5.59 o 
  -4  11  16        7.78       11.32      5.33 o 
  -3  11  16        0.01       -3.19      4.46 o 
  -2  11  16        1.67       -2.70      6.00 o 
  -1  11  16        4.70       10.50      7.50 o 
   0  11  16       26.35       33.59      9.60 o 
   1  11  16        0.25        1.50      7.20 o 
   2  11  16        0.64       -3.90      7.20 o 
   3  11  16        4.03       18.89      9.30 o 
   4  11  16        0.69        0.30      7.50 o 
  -3  12  16        0.00       -3.24      6.49 o 
  -2  12  16       21.10       24.59      9.60 o 
  -1  12  16        5.86       -2.70      6.90 o 
   0  12  16        1.02       -6.60      6.60 o 
   1  12  16        0.52       -1.80      7.50 o 
   2  12  16        1.50        7.80      9.00 o 
  -1  13  16       10.11       15.90     10.20 o 
   0  13  16        9.12       17.39     10.50 o 
  -7   0  17       38.19       34.40      7.68 o 
  -5   0  17       93.89      102.26      6.71 o 
  -3   0  17       66.63       75.57      4.47 o 
  -1   0  17      128.19      114.31      6.87 o 
   1   0  17      175.88      197.67      9.75 o 
   3   0  17       55.51       64.18      5.40 o 
   5   0  17        0.83        1.80      4.80 o 
   7   0  17        9.48        2.10      7.20 o 
  -8   1  17        0.04        3.46      3.29 o 
  -7   1  17       11.91       14.36      2.89 o 
  -6   1  17       15.01        8.23      2.32 o 
  -5   1  17       37.31       29.38      2.96 o 
  -4   1  17      505.19      517.03      8.99 o 
  -3   1  17       66.35       78.43      4.68 o 
  -2   1  17        1.12        2.66      1.35 o 
  -1   1  17      278.29      300.38      5.86 o 
   0   1  17       96.87      106.05      4.16 o 
   1   1  17      227.16      227.82      9.74 o 
   2   1  17        6.84        8.39      1.42 o 
   3   1  17     1015.95     1015.17     17.05 o 
   4   1  17       30.14       33.84      5.62 o 
   5   1  17       23.06       26.88      5.62 o 
   6   1  17       25.02       24.73      6.14 o 
   7   1  17        0.49       -2.67      4.98 o 
  -8   2  17        1.41       -1.11      3.16 o 
  -7   2  17       20.60       12.52      3.21 o 
  -6   2  17        1.28        2.23      2.26 o 
  -5   2  17      487.88      458.14      9.33 o 
  -4   2  17      429.60      399.33      7.80 o 
  -3   2  17       89.76       79.96      3.89 o 
  -2   2  17       16.68       15.83      1.80 o 
  -1   2  17      247.12      267.18      5.68 o 
   0   2  17       32.68       35.39      2.38 o 
   1   2  17       63.41       81.46      2.98 o 
   2   2  17       45.70       48.52      2.84 o 
   3   2  17       96.42       98.79      4.72 o 
   4   2  17      122.84      153.50     11.46 o 
   5   2  17      271.01      271.43     13.41 o 
   6   2  17       20.53       19.46      6.04 o 
   7   2  17        4.73       18.59      9.30 o 
  -8   3  17        0.73        0.47      3.28 o 
  -7   3  17        1.06        2.32      2.72 o 
  -6   3  17        6.53        1.45      2.26 o 
  -5   3  17        3.72        3.99      2.10 o 
  -4   3  17        2.46        4.86      1.97 o 
  -3   3  17      416.58      403.31      7.44 o 
  -2   3  17       16.03       22.38      2.11 o 
  -1   3  17        0.28        3.54      1.26 o 
   0   3  17       44.45       46.23      2.43 o 
   1   3  17        0.25        1.30      1.15 o 
   2   3  17        4.68        7.21      1.90 o 
   3   3  17       42.98       60.23      5.58 o 
   4   3  17       35.97       35.43      5.37 o 
   5   3  17      114.94       99.87      9.08 o 
   6   3  17       48.62       44.99     11.70 o 
   7   3  17        9.77        9.90      9.00 o 
  -8   4  17        6.75        4.12      4.23 o 
  -7   4  17        2.99        5.27      3.15 o 
  -6   4  17        0.32       -1.23      2.49 o 
  -5   4  17      286.28      294.99      6.91 o 
  -4   4  17       61.87       57.60      3.42 o 
  -3   4  17       40.68       43.67      3.16 o 
  -2   4  17      150.95      150.94      6.09 o 
  -1   4  17      338.73      344.62      6.21 o 
   0   4  17      171.06      170.81      4.47 o 
   1   4  17      453.96      451.27     11.90 o 
   2   4  17        1.19        0.00      1.63 o 
   3   4  17        1.39       31.91      3.45 o 
   4   4  17       13.86       23.48      5.37 o 
   5   4  17        0.12       -1.20      5.40 o 
   6   4  17       26.77       39.89     11.40 o 
   7   4  17        4.28       -0.30      7.50 o 
  -8   5  17        0.44       -1.20      3.98 o 
  -7   5  17        0.01       -1.15      3.03 o 
  -6   5  17        0.92        2.54      2.58 o 
  -5   5  17       66.20       76.78      4.16 o 
  -4   5  17       18.10       17.69      2.58 o 
  -3   5  17       36.15       29.60      2.91 o 
  -2   5  17        0.10        0.47      1.47 o 
  -1   5  17      243.94      241.96      5.26 o 
   0   5  17       75.18       81.83      3.58 o 
   1   5  17       53.92       50.24      3.63 o 
   2   5  17      142.82      139.23      7.84 o 
   3   5  17       48.64       43.44      4.98 o 
   4   5  17      201.92      192.71      9.25 o 
   5   5  17       34.44       30.04      8.68 o 
   6   5  17        3.09        6.60      8.10 o 
   7   5  17       15.85       24.59     10.20 o 
  -7   6  17        6.10        9.29      4.00 o 
  -6   6  17        0.10        0.38      2.85 o 
  -5   6  17      114.11      131.47      6.49 o 
  -4   6  17       56.75       68.72      4.24 o 
  -3   6  17       16.06       13.10      2.63 o 
  -2   6  17       88.01       99.35      3.79 o 
  -1   6  17        0.79        0.03      1.65 o 
   0   6  17      211.48      225.21      6.37 o 
   1   6  17        0.52        2.61      1.99 o 
   2   6  17       62.10       60.48      6.60 o 
   3   6  17       33.03       27.99      4.53 o 
   4   6  17       19.95        8.73      3.63 o 
   5   6  17        0.07       -2.95      3.41 o 
   6   6  17        1.21       -3.30      6.30 o 
  -7   7  17        3.96        6.81      6.06 o 
  -6   7  17        4.60        7.36      3.19 o 
  -5   7  17        1.31       -0.15      3.19 o 
  -4   7  17       20.89       11.59      2.82 o 
  -3   7  17       19.91       19.50      2.88 o 
  -2   7  17       34.13       38.54      3.64 o 
  -1   7  17       61.79       62.26      5.34 o 
   0   7  17      460.57      423.04     12.32 o 
   1   7  17       17.29       18.03      3.85 o 
   2   7  17        2.11       -2.96      3.54 o 
   3   7  17       48.08       45.34      5.75 o 
   4   7  17       14.11        8.08      4.11 o 
   5   7  17        0.22        2.33      4.86 o 
   6   7  17        4.42        5.40      8.10 o 
  -6   8  17       49.74       41.43      6.91 o 
  -5   8  17        0.14        5.30      3.73 o 
  -4   8  17       28.74       27.53      3.60 o 
  -3   8  17       39.09       42.55      4.56 o 
  -2   8  17        0.83       -0.79      2.47 o 
  -1   8  17        3.61        5.51      2.58 o 
   0   8  17      544.59      529.90     14.64 o 
   1   8  17       46.24       44.02      5.25 o 
   2   8  17       34.16       33.08      5.02 o 
   3   8  17        0.27       -1.85      4.13 o 
   4   8  17        5.43        6.78      5.19 o 
   5   8  17        1.57        4.95      5.30 o 
   6   8  17        0.76        1.63      5.62 o 
  -6   9  17       23.33       27.02      8.28 o 
  -5   9  17       13.88       17.95      4.58 o 
  -4   9  17        9.73        5.80      3.46 o 
  -3   9  17        0.94        0.73      2.85 o 
  -2   9  17        9.95        8.94      3.02 o 
  -1   9  17       28.93       17.50      5.38 o 
   0   9  17       92.08       95.96     17.84 o 
   1   9  17        0.49        1.14      8.25 o 
   2   9  17        7.23        6.36      4.56 o 
   3   9  17        0.36        2.05      4.53 o 
   4   9  17        0.13       -0.95      4.65 o 
   5   9  17        3.21        7.63      6.14 o 
  -5  10  17        0.45       -4.67      4.67 o 
  -4  10  17        1.05       -3.70      4.07 o 
  -3  10  17       49.66       37.61      5.98 o 
  -2  10  17       42.37       49.92      6.22 o 
  -1  10  17        9.83        3.60      6.00 o 
   0  10  17       19.50       19.79      8.70 o 
   1  10  17        0.32       -0.90      5.70 o 
   2  10  17        1.42        9.00      7.80 o 
   3  10  17        6.36       -5.55      5.55 o 
   4  10  17        3.58        3.71      5.50 o 
  -4  11  17        2.52        4.79      5.03 o 
  -3  11  17       13.43       10.95      5.01 o 
  -2  11  17       12.86       22.19      9.30 o 
  -1  11  17        9.45        7.80      7.50 o 
   0  11  17        1.46       -1.20      7.20 o 
   1  11  17        0.83       -1.80      6.60 o 
   2  11  17       29.02       23.69      9.60 o 
   3  11  17        7.85        2.70      8.40 o 
  -3  12  17        0.75       -2.31      5.76 o 
  -2  12  17        0.76        9.30      7.80 o 
  -1  12  17        8.50       20.99      9.60 o 
   0  12  17        2.51        1.80      8.10 o 
   1  12  17        0.15        0.30      8.10 o 
   2  12  17        0.02        9.90      9.00 o 
  -8   0  18       52.77       53.23     14.17 o 
  -6   0  18      229.81      229.74      8.70 o 
  -4   0  18        1.63        3.12      2.37 o 
  -2   0  18       28.74       26.95      3.38 o 
   0   0  18     2403.24     2501.87     39.16 o 
   2   0  18      167.84      195.30      6.56 o 
   4   0  18      644.96      595.32     27.29 o 
   6   0  18       20.99       24.59      9.00 o 
  -8   1  18        0.08       -0.37      3.26 o 
  -7   1  18       13.38       19.67      4.84 o 
  -6   1  18       37.62       41.08      3.65 o 
  -5   1  18      146.12      170.57      6.28 o 
  -4   1  18      231.56      214.16      5.86 o 
  -3   1  18      738.92      720.31     10.64 o 
  -2   1  18       46.32       44.18      2.62 o 
  -1   1  18       94.52      102.48      3.55 o 
   0   1  18       44.58       54.40      2.60 o 
   1   1  18      147.99      167.13      4.58 o 
   2   1  18        0.00        0.98      1.29 o 
   3   1  18      273.03      294.34      9.45 o 
   4   1  18       88.68       74.46      7.30 o 
   5   1  18       42.41       49.09      6.99 o 
   6   1  18        9.27        7.32      4.98 o 
   7   1  18       17.97       17.39      6.66 o 
  -8   2  18        0.03        0.59      3.18 o 
  -7   2  18       18.06       12.87      3.49 o 
  -6   2  18       18.99       13.85      2.70 o 
  -5   2  18       59.25       49.52      3.66 o 
  -4   2  18       15.28       11.92      2.39 o 
  -3   2  18      139.61      138.76      4.40 o 
  -2   2  18       26.63       30.57      2.33 o 
  -1   2  18      514.56      515.84      8.52 o 
   0   2  18      662.44      637.36     10.37 o 
   1   2  18        8.05       11.70      4.50 o 
   2   2  18        4.53        8.34      2.10 o 
   3   2  18        4.78        7.94      2.21 o 
   4   2  18        9.63        6.00      4.95 o 
   5   2  18       17.09       21.07      5.25 o 
   6   2  18        0.96        6.40      5.70 o 
   7   2  18        1.28        0.90      7.20 o 
  -8   3  18        0.22       -3.08      3.08 o 
  -7   3  18        9.78        7.93      3.16 o 
  -6   3  18        0.01        0.76      2.48 o 
  -5   3  18       61.27       66.47      4.00 o 
  -4   3  18      241.59      240.42      6.07 o 
  -3   3  18       47.97       60.44      3.51 o 
  -2   3  18      188.76      207.36      4.97 o 
  -1   3  18       89.70       82.74      3.44 o 
   0   3  18       11.07       11.28      1.77 o 
   1   3  18       67.11       78.27      3.59 o 
   2   3  18        3.37        3.84      2.90 o 
   3   3  18      433.00      455.38     10.66 o 
   4   3  18        0.10        7.34      2.52 o 
   5   3  18       35.41       28.20      9.45 o 
   6   3  18       15.87        7.50      8.10 o 
   7   3  18        9.51        8.40      8.10 o 
  -8   4  18        5.96        2.78      4.06 o 
  -7   4  18        7.35        9.44      3.43 o 
  -6   4  18       12.49        9.40      2.92 o 
  -5   4  18        3.37        5.38      2.56 o 
  -4   4  18       10.91       12.76      2.44 o 
  -3   4  18       30.12       25.77      2.60 o 
  -2   4  18        0.11        0.75      1.48 o 
  -1   4  18       62.46       65.80      2.99 o 
   0   4  18      131.50      133.12      4.14 o 
   1   4  18       97.42      101.04      6.20 o 
   2   4  18      219.83      202.43      6.65 o 
   3   4  18       84.86       76.99      7.58 o 
   4   4  18       15.11       15.32      3.07 o 
   5   4  18        0.43        1.80      6.30 o 
   6   4  18        0.02        5.10      6.60 o 
   7   4  18        3.14        2.40      7.20 o 
  -7   5  18        2.65        5.06      3.20 o 
  -6   5  18        8.20        2.82      2.74 o 
  -5   5  18      135.06      136.46      5.21 o 
  -4   5  18       18.05       10.62      2.92 o 
  -3   5  18      352.95      311.01      7.10 o 
  -2   5  18        3.47        1.33      1.65 o 
  -1   5  18       59.70       60.34      3.44 o 
   0   5  18      563.09      560.77     12.92 o 
   1   5  18       63.40       74.46      4.35 o 
   2   5  18       12.29       10.64      2.54 o 
   3   5  18       12.27       14.20      3.48 o 
   4   5  18        0.82        0.02      3.03 o 
   5   5  18       12.80       11.94      5.40 o 
   6   5  18        1.27       -1.50      6.60 o 
   7   5  18        8.86       17.09      9.60 o 
  -7   6  18        0.76       -2.27      3.57 o 
  -6   6  18       27.97       21.73      3.76 o 
  -5   6  18        2.35        0.12      2.40 o 
  -4   6  18        0.99        1.82      2.20 o 
  -3   6  18       38.68       40.07      3.34 o 
  -2   6  18     1108.65     1088.46     13.68 o 
  -1   6  18        0.08        0.50      1.84 o 
   0   6  18      319.44      305.85     10.03 o 
   1   6  18        1.86       10.05      3.88 o 
   2   6  18       93.88       86.78      6.39 o 
   3   6  18       26.40       20.22      5.61 o 
   4   6  18        2.69        2.86      3.30 o 
   5   6  18        0.36        2.15      4.31 o 
   6   6  18       21.50       16.79     10.20 o 
  -7   7  18        7.72       10.82      5.55 o 
  -6   7  18       16.00       21.35      3.90 o 
  -5   7  18        0.84        6.46      3.26 o 
  -4   7  18        1.52        0.09      2.34 o 
  -3   7  18       64.59       61.60      4.68 o 
  -2   7  18        9.65       11.99      2.76 o 
  -1   7  18      300.38      317.62      8.29 o 
   0   7  18       44.26       45.28      7.21 o 
   1   7  18      229.08      231.00      9.36 o 
   2   7  18      171.76      148.00      9.30 o 
   3   7  18        7.03        1.43      3.26 o 
   4   7  18       14.05        7.20      4.68 o 
   5   7  18       11.66       10.43      5.17 o 
   6   7  18        0.01        1.20      8.10 o 
  -6   8  18        0.04        2.40      4.73 o 
  -5   8  18       11.13       12.90      5.80 o 
  -4   8  18       40.43       38.96      5.31 o 
  -3   8  18       17.62       16.70      3.24 o 
  -2   8  18       22.58       18.58      3.26 o 
  -1   8  18       74.84       73.67      6.28 o 
   0   8  18       23.61       16.80      4.08 o 
   1   8  18        0.23       -1.00      2.99 o 
   2   8  18        0.26       -0.05      3.40 o 
   3   8  18       25.02       21.08      5.89 o 
   4   8  18        0.62       -4.25      4.34 o 
   5   8  18        3.54        0.66      5.55 o 
  -6   9  18        2.59        9.01      5.59 o 
  -5   9  18        8.00        3.47      4.11 o 
  -4   9  18        0.63        6.10      3.65 o 
  -3   9  18       13.04       16.45      3.43 o 
  -2   9  18        0.33       -2.67      2.67 o 
  -1   9  18       45.28       57.83      7.60 o 
   0   9  18       18.39       18.76      5.62 o 
   1   9  18       19.70       20.09      7.50 o 
   2   9  18        0.00       -3.15      3.82 o 
   3   9  18        0.09        2.71      4.65 o 
   4   9  18        0.13        2.87      4.95 o 
   5   9  18        8.34        0.16      5.16 o 
  -5  10  18       24.98       33.04      8.68 o 
  -4  10  18        2.40       -0.27      4.48 o 
  -3  10  18        2.76       -0.34      4.43 o 
  -2  10  18        0.70        2.79      8.25 o 
  -1  10  18        2.41        5.70      6.00 o 
   0  10  18        4.75       14.10      7.50 o 
   1  10  18        4.26       -4.50      6.30 o 
   2  10  18       17.86       20.69      8.10 o 
   3  10  18       13.68       19.11      6.56 o 
   4  10  18        1.45       -4.03      5.29 o 
  -4  11  18        2.16       -4.91      4.91 o 
  -3  11  18       10.06       19.29      7.02 o 
  -2  11  18        8.47        5.40      7.20 o 
  -1  11  18       19.86        9.30      7.80 o 
   0  11  18        0.44       -1.20      6.60 o 
   1  11  18        0.91        3.30      8.10 o 
   2  11  18        0.01        2.40      7.80 o 
   3  11  18        0.62        3.00      7.80 o 
  -2  12  18        5.05        4.80      8.40 o 
  -1  12  18        0.34       -6.60      7.20 o 
   0  12  18        0.53        2.10      8.40 o 
   1  12  18        7.48        5.70      8.40 o 
   2  12  18        5.34        9.00      9.30 o 
  -7   0  19        0.54       -2.76      3.57 o 
  -5   0  19       54.34       48.21      4.72 o 
  -3   0  19      606.92      567.09     14.12 o 
  -1   0  19      181.67      146.82      8.30 o 
   1   0  19      287.63      291.61     10.50 o 
   3   0  19      224.46      204.24     14.40 o 
   5   0  19       38.02       34.79      9.30 o 
   7   0  19       15.05        3.60      7.80 o 
  -8   1  19       11.40       17.83      4.07 o 
  -7   1  19        7.58        6.74      3.12 o 
  -6   1  19       17.21       27.46      3.24 o 
  -5   1  19       87.16       90.48      4.47 o 
  -4   1  19        0.08        1.14      1.79 o 
  -3   1  19      131.31      169.84      4.82 o 
  -2   1  19       84.71       71.38      3.82 o 
  -1   1  19        0.31        1.80      1.37 o 
   0   1  19      425.07      450.52      8.48 o 
   1   1  19        7.77        6.79      1.77 o 
   2   1  19      161.26      170.53      6.10 o 
   3   1  19      326.00      286.41      9.45 o 
   4   1  19       14.59       15.35      4.31 o 
   5   1  19       11.30       18.05      5.08 o 
   6   1  19        0.01        3.41      4.47 o 
   7   1  19        0.12       -1.20      5.09 o 
  -8   2  19        3.21        9.84      3.65 o 
  -7   2  19        1.24        1.67      2.87 o 
  -6   2  19       41.87       42.07      4.05 o 
  -5   2  19       16.08        7.36      2.36 o 
  -4   2  19      186.45      171.74      5.83 o 
  -3   2  19       12.85       15.28      2.21 o 
  -2   2  19      349.05      336.20      7.38 o 
  -1   2  19      590.52      602.29      9.53 o 
   0   2  19      631.22      692.30     11.20 o 
   1   2  19      486.73      479.94      8.01 o 
   2   2  19       27.12       34.78      3.29 o 
   3   2  19       25.35       24.34      3.15 o 
   4   2  19      103.29       96.45     13.50 o 
   5   2  19        0.05        3.00      3.82 o 
   6   2  19        0.59        6.91      5.08 o 
   7   2  19        4.06        9.60      9.00 o 
  -8   3  19       32.27       32.58      4.85 o 
  -7   3  19        0.05        1.89      2.90 o 
  -6   3  19       36.60       42.82      3.92 o 
  -5   3  19        1.14        1.22      2.07 o 
  -4   3  19      721.25      687.65     11.19 o 
  -3   3  19      149.44      150.06      4.72 o 
  -2   3  19      688.97      644.65      9.71 o 
  -1   3  19        5.56        2.29      1.37 o 
   0   3  19      160.40      161.21      4.73 o 
   1   3  19       21.35       25.14      2.51 o 
   2   3  19      144.37      139.90      5.48 o 
   3   3  19       12.99       24.27      3.13 o 
   4   3  19       14.63       14.95      5.88 o 
   5   3  19       95.84       74.77      8.33 o 
   6   3  19       10.79        8.10      7.20 o 
   7   3  19        0.88       -0.90      7.80 o 
  -8   4  19        0.72       -0.97      3.79 o 
  -7   4  19        0.29       -0.93      3.01 o 
  -6   4  19        7.17       13.95      3.26 o 
  -5   4  19        1.25        1.88      2.13 o 
  -4   4  19      126.71      111.78      6.73 o 
  -3   4  19     1110.85     1060.47     15.43 o 
  -2   4  19       21.02       23.25      2.34 o 
  -1   4  19       75.28       86.64      3.41 o 
   0   4  19       12.79       10.93      1.95 o 
   1   4  19       25.86       28.26      3.08 o 
   2   4  19      471.39      482.77     10.97 o 
   3   4  19       20.81       15.89      2.95 o 
   4   4  19        4.09        3.00      2.69 o 
   5   4  19       55.79       54.58     12.00 o 
   6   4  19        0.12       -0.60      6.60 o 
   7   4  19        3.07        9.60      9.00 o 
  -7   5  19        6.73        3.29      3.87 o 
  -6   5  19       21.84       15.74      3.23 o 
  -5   5  19        1.67        4.72      2.32 o 
  -4   5  19        4.48        2.29      1.90 o 
  -3   5  19       84.06       77.07      4.87 o 
  -2   5  19      769.91      750.44     11.07 o 
  -1   5  19      804.12      806.97     12.47 o 
   0   5  19       76.31       79.79      4.17 o 
   1   5  19      188.45      173.95      6.25 o 
   2   5  19       52.12       54.41      4.17 o 
   3   5  19        0.13       -2.33      2.59 o 
   4   5  19        0.06        3.59      3.17 o 
   5   5  19       19.01       12.00      7.50 o 
   6   5  19        6.48        7.20      8.40 o 
  -7   6  19        4.49        5.18      3.97 o 
  -6   6  19        2.45        2.43      3.13 o 
  -5   6  19      141.28      135.64      9.13 o 
  -4   6  19        0.21       -2.72      2.72 o 
  -3   6  19      153.29      136.97      5.23 o 
  -2   6  19        0.09        0.01      1.81 o 
  -1   6  19      776.91      755.36     17.86 o 
   0   6  19       74.36       60.35      5.35 o 
   1   6  19      656.44      613.68     12.93 o 
   2   6  19       11.53        4.71      3.09 o 
   3   6  19       20.24       18.07      4.15 o 
   4   6  19        0.32       -0.82      3.26 o 
   5   6  19        1.16       -1.20      4.18 o 
   6   6  19        1.71       -2.40      7.20 o 
  -7   7  19        0.15        3.91      5.42 o 
  -6   7  19       13.30       23.13      4.16 o 
  -5   7  19       96.95      116.14      6.64 o 
  -4   7  19       80.14       89.79      5.04 o 
  -3   7  19       62.67       60.81      4.12 o 
  -2   7  19      163.02      175.14      6.40 o 
  -1   7  19        0.38        1.47      1.93 o 
   0   7  19        3.60        3.87      3.88 o 
   1   7  19       49.27       40.75      5.00 o 
   2   7  19        5.83        8.61      3.52 o 
   3   7  19        0.04        0.41      3.40 o 
   4   7  19        4.96        5.88      6.90 o 
   5   7  19        2.14       -3.09      4.65 o 
   6   7  19        0.06       10.50      9.30 o 
  -6   8  19        0.04       -3.06      3.97 o 
  -5   8  19       17.88       24.67      4.64 o 
  -4   8  19        3.58       -1.46      3.06 o 
  -3   8  19       43.07       45.14      4.44 o 
  -2   8  19       40.14       35.33      3.87 o 
  -1   8  19       85.03       67.98      7.93 o 
   0   8  19        1.81       -0.63      3.05 o 
   1   8  19       33.52       20.81      4.42 o 
   2   8  19       15.50       13.73      5.10 o 
   3   8  19        1.84        1.43      4.44 o 
   4   8  19       12.75        8.02      5.17 o 
   5   8  19        2.88        1.20      7.80 o 
  -5   9  19       72.88       69.44      6.79 o 
  -4   9  19        3.33       -1.13      6.70 o 
  -3   9  19        0.05       -1.91      3.27 o 
  -2   9  19        5.76        7.95      4.02 o 
  -1   9  19       21.89       22.49      7.50 o 
   0   9  19        3.78       11.70      6.90 o 
   1   9  19       58.66       37.49      9.30 o 
   2   9  19       10.49       21.67      6.11 o 
   3   9  19        9.32        0.72      7.50 o 
   4   9  19        0.34        5.39      5.25 o 
   5   9  19        4.55        9.77      6.23 o 
  -5  10  19        2.19       -3.38      4.75 o 
  -4  10  19        0.02        0.54      4.74 o 
  -3  10  19        2.72       -0.88      5.17 o 
  -2  10  19        0.01       -4.50      4.50 o 
  -1  10  19        4.76        4.20      6.00 o 
   0  10  19        0.35        0.00      6.00 o 
   1  10  19       18.74       27.89      9.00 o 
   2  10  19       20.41       35.09     10.20 o 
   3  10  19        0.50        4.95      6.00 o 
   4  10  19        0.66        1.86      5.50 o 
  -4  11  19        3.03        2.00      5.47 o 
  -3  11  19        0.04        0.42      4.37 o 
  -2  11  19        0.02       -1.50      6.30 o 
  -1  11  19        2.66        3.90      7.50 o 
   0  11  19       14.69       15.30      8.70 o 
   1  11  19        3.64       -4.80      7.20 o 
   2  11  19       37.04       47.69     12.60 o 
   3  11  19       11.89       16.79      9.90 o 
  -2  12  19        2.36        2.40      8.40 o 
  -1  12  19       16.50       12.90      8.70 o 
   0  12  19       13.34       10.50      9.00 o 
   1  12  19        0.54       -7.50      7.50 o 
  -8   0  20       17.52       19.56      5.60 o 
  -6   0  20       73.56       60.93      5.58 o 
  -4   0  20       25.76       31.63      6.05 o 
  -2   0  20      200.16      198.32      7.54 o 
   0   0  20       60.39       67.70      4.31 o 
   2   0  20        3.96        2.71      2.13 o 
   4   0  20      231.70      179.65     15.30 o 
   6   0  20        5.45       10.80      7.50 o 
  -8   1  20       18.29       12.90      3.97 o 
  -7   1  20        6.99        6.10      3.09 o 
  -6   1  20       11.00       19.44      3.26 o 
  -5   1  20       37.83       33.58      3.22 o 
  -4   1  20       87.99       85.15      4.28 o 
  -3   1  20      330.46      306.33      6.55 o 
  -2   1  20      240.26      240.79      7.67 o 
  -1   1  20      268.05      254.56      5.66 o 
   0   1  20        6.62        6.74      1.54 o 
   1   1  20       59.10       49.23      3.02 o 
   2   1  20      502.65      478.98      9.18 o 
   3   1  20       12.16       16.75      3.28 o 
   4   1  20       38.24       43.93      6.32 o 
   5   1  20       10.62        6.76      6.15 o 
   6   1  20        2.28        4.75      7.50 o 
   7   1  20        0.28        1.05      5.51 o 
  -8   2  20        0.02        2.93      3.52 o 
  -7   2  20       19.18       14.28      3.54 o 
  -6   2  20       23.30       27.12      3.42 o 
  -5   2  20      117.29      119.12      5.05 o 
  -4   2  20     1317.30     1253.66     16.56 o 
  -3   2  20       74.38       73.12      3.68 o 
  -2   2  20       40.59       45.63      2.84 o 
  -1   2  20        4.95        4.89      1.60 o 
   0   2  20       89.43       88.89      3.78 o 
   1   2  20       87.35       86.98      3.43 o 
   2   2  20      667.38      606.35     12.31 o 
   3   2  20       17.64       21.17      3.11 o 
   4   2  20       40.59       39.73     12.60 o 
   5   2  20       21.48       23.84      8.10 o 
   6   2  20        5.11        9.98      5.40 o 
   7   2  20        0.97       -6.60      6.60 o 
  -8   3  20       12.61       16.27      4.11 o 
  -7   3  20        1.05        0.92      3.01 o 
  -6   3  20        0.24        0.59      2.59 o 
  -5   3  20       78.72       87.04      4.60 o 
  -4   3  20        9.24        5.37      2.18 o 
  -3   3  20     1131.74     1109.79     14.77 o 
  -2   3  20      271.50      281.04      6.05 o 
  -1   3  20       87.90       84.54      3.35 o 
   0   3  20      908.09      877.00     14.76 o 
   1   3  20      466.09      487.42      9.41 o 
   2   3  20      269.55      262.02     11.64 o 
   3   3  20        3.54        1.62      2.18 o 
   4   3  20      114.17      128.34      9.48 o 
   5   3  20       26.71       25.19      6.15 o 
   6   3  20        3.81       15.00      8.10 o 
   7   3  20        0.28       -6.90      7.50 o 
  -7   4  20        1.62        1.56      3.19 o 
  -6   4  20        0.34       -0.09      2.78 o 
  -5   4  20       27.57       22.50      3.50 o 
  -4   4  20      252.39      241.87      6.38 o 
  -3   4  20       61.37       64.23      3.69 o 
  -2   4  20      155.68      150.30      6.03 o 
  -1   4  20       90.53       86.04      3.49 o 
   0   4  20       88.52       86.04      4.52 o 
   1   4  20      208.69      247.14      7.37 o 
   2   4  20      253.79      246.66      7.62 o 
   3   4  20       45.38       57.31      4.56 o 
   4   4  20        1.36        3.33      2.50 o 
   5   4  20        0.57        1.20      5.70 o 
   6   4  20        2.29        9.90      8.70 o 
  -7   5  20        0.46       -3.03      3.03 o 
  -6   5  20        7.69        4.52      3.15 o 
  -5   5  20       17.50       21.64      3.25 o 
  -4   5  20       16.90       17.56      2.67 o 
  -3   5  20       24.39       28.26      3.16 o 
  -2   5  20      347.12      359.10      7.18 o 
  -1   5  20        4.70        2.59      1.98 o 
   0   5  20       50.42       56.49      4.34 o 
   1   5  20       36.38       37.68      3.57 o 
   2   5  20       35.32       33.89      3.71 o 
   3   5  20        0.69       -2.17      2.70 o 
   4   5  20       29.16       35.80      5.33 o 
   5   5  20       17.32       25.19      9.60 o 
   6   5  20        1.48       -3.60      7.20 o 
  -7   6  20        0.21        0.96      3.34 o 
  -6   6  20        1.21       -2.92      2.92 o 
  -5   6  20        1.11       -0.75      2.56 o 
  -4   6  20       60.12       46.01      4.83 o 
  -3   6  20       27.03       31.02      3.28 o 
  -2   6  20       67.04       73.26      3.77 o 
  -1   6  20       14.70       21.33      3.62 o 
   0   6  20        9.71        4.43      2.82 o 
   1   6  20      174.02      182.18      6.78 o 
   2   6  20       19.02       12.59      3.83 o 
   3   6  20       15.45       24.82      4.78 o 
   4   6  20        4.26        1.86      3.44 o 
   5   6  20       10.03       10.20      8.10 o 
   6   6  20        0.66       -1.20      7.20 o 
  -6   7  20       43.85       44.65      5.98 o 
  -5   7  20       10.23        8.10      3.77 o 
  -4   7  20        0.07       -0.41      2.70 o 
  -3   7  20       23.83       27.32      4.10 o 
  -2   7  20      400.48      413.83      9.54 o 
  -1   7  20       24.89       29.42      3.78 o 
   0   7  20       79.61       75.88      6.21 o 
   1   7  20       24.03       35.43      4.95 o 
   2   7  20       22.45       25.87      7.19 o 
   3   7  20        9.79        9.19      4.61 o 
   4   7  20        3.25        6.28      4.74 o 
   5   7  20        4.76        5.89      5.55 o 
  -6   8  20        0.81       -3.48      4.09 o 
  -5   8  20       37.35       43.23      9.31 o 
  -4   8  20       68.12       52.77      6.10 o 
  -3   8  20        1.13       -2.31      2.63 o 
  -2   8  20        5.55        1.96      2.77 o 
  -1   8  20       35.52       26.10      5.84 o 
   0   8  20      188.61      189.78     12.95 o 
   1   8  20       13.80       13.20      4.10 o 
   2   8  20        2.47       -0.07      3.92 o 
   3   8  20        1.66       12.31      5.17 o 
   4   8  20       39.02       43.33     18.14 o 
   5   8  20        2.58       14.30      6.35 o 
  -5   9  20        2.68        8.27      4.55 o 
  -4   9  20        0.10        4.44      4.44 o 
  -3   9  20        1.30       -0.38      3.94 o 
  -2   9  20        0.06       -4.31      4.31 o 
  -1   9  20        1.99        2.40      6.00 o 
   0   9  20       20.89       11.40      6.90 o 
   1   9  20       26.05       32.99      9.00 o 
   2   9  20       80.13       84.06      9.54 o 
   3   9  20        1.24        7.92      5.40 o 
   4   9  20        0.01        1.46      5.29 o 
  -4  10  20        3.91        2.74      6.99 o 
  -3  10  20        3.58        3.74      4.33 o 
  -2  10  20        0.12       -3.00      5.70 o 
  -1  10  20        0.57       -4.80      5.70 o 
   0  10  20        2.25        3.90      6.90 o 
   1  10  20        6.38        3.60      6.90 o 
   2  10  20        5.23        8.10      7.20 o 
   3  10  20        5.61        6.78      5.59 o 
  -3  11  20        1.64        2.14      7.05 o 
  -2  11  20        3.63        3.30      7.50 o 
  -1  11  20        5.21        0.90      7.20 o 
   0  11  20        1.41       -1.80      7.20 o 
   1  11  20        0.92       10.80      8.10 o 
   2  11  20       10.10       18.59      9.30 o 
  -1  12  20        0.02       -7.20      7.20 o 
   0  12  20        0.95        3.30      8.40 o 
  -7   0  21        0.00        2.63      4.20 o 
  -5   0  21        1.20        0.09      3.34 o 
  -3   0  21      377.79      365.82     11.20 o 
  -1   0  21       50.75       55.55      6.56 o 
   1   0  21       64.15       63.43     10.80 o 
   3   0  21       34.81       60.58      9.30 o 
   5   0  21        0.10       -3.60      4.20 o 
   7   0  21       23.41       12.00      8.40 o 
  -8   1  21        1.60        1.93      3.43 o 
  -7   1  21        0.10       -2.60      2.60 o 
  -6   1  21        3.69        6.47      2.89 o 
  -5   1  21        1.01        3.79      2.18 o 
  -4   1  21      124.39      140.92      5.14 o 
  -3   1  21       83.72      101.98      4.14 o 
  -2   1  21        7.83       15.29      2.95 o 
  -1   1  21       11.65       11.12      2.15 o 
   0   1  21       48.30       49.08      2.91 o 
   1   1  21      239.09      221.97      5.83 o 
   2   1  21       12.09       10.84      2.43 o 
   3   1  21      373.39      357.89     14.10 o 
   4   1  21       78.27       69.26      7.63 o 
   5   1  21        0.60       -0.32      3.53 o 
   6   1  21       23.88       17.83      6.23 o 
   7   1  21       13.65        8.40      6.15 o 
  -8   2  21        5.97        8.49      3.66 o 
  -7   2  21       60.25       55.73      5.16 o 
  -6   2  21        9.47        4.69      2.86 o 
  -5   2  21        7.60        4.49      2.28 o 
  -4   2  21       34.54       36.06      3.11 o 
  -3   2  21       10.03       14.57      2.35 o 
  -2   2  21        5.35       12.93      2.17 o 
  -1   2  21       79.61       72.58      4.34 o 
   0   2  21      103.70      127.62      6.71 o 
   1   2  21      605.75      584.99     12.61 o 
   2   2  21      218.11      219.08      9.52 o 
   3   2  21      599.74      544.59     14.64 o 
   4   2  21       61.07       59.93      7.39 o 
   5   2  21        0.03        0.73      5.55 o 
   6   2  21       70.08       65.03      9.18 o 
   7   2  21        7.84       11.40      9.90 o 
  -7   3  21       48.44       51.97      5.09 o 
  -6   3  21       23.19       24.05      3.63 o 
  -5   3  21       44.90       36.52      3.40 o 
  -4   3  21      298.90      298.33      7.14 o 
  -3   3  21      264.89      250.62      6.18 o 
  -2   3  21      106.15       97.04      4.27 o 
  -1   3  21      124.64      117.54      5.14 o 
   0   3  21      352.23      352.23      7.55 o 
   1   3  21      115.62      108.77      5.17 o 
   2   3  21       82.14       83.61      5.00 o 
   3   3  21       62.75       48.70      4.68 o 
   4   3  21        0.00        1.04      3.46 o 
   5   3  21        0.53        4.13      4.13 o 
   6   3  21        0.68       -2.40      6.30 o 
  -7   4  21        0.00       -2.74      2.74 o 
  -6   4  21        7.66        2.36      2.95 o 
  -5   4  21      189.96      169.12      6.38 o 
  -4   4  21        3.13        2.98      2.20 o 
  -3   4  21       13.18       13.43      2.52 o 
  -2   4  21      261.26      269.12      6.18 o 
  -1   4  21      792.51      725.86     13.94 o 
   0   4  21       24.00       19.18      2.62 o 
   1   4  21      430.77      422.37     10.20 o 
   2   4  21       80.13       96.59      5.37 o 
   3   4  21        9.23        4.16      2.46 o 
   4   4  21       15.10       12.45      3.76 o 
   5   4  21        2.34       -3.60      5.40 o 
   6   4  21        0.40       -1.50      7.50 o 
  -7   5  21        0.00        2.02      3.33 o 
  -6   5  21        0.01        2.80      3.17 o 
  -5   5  21        7.53        3.53      2.66 o 
  -4   5  21       48.50       42.33      3.56 o 
  -3   5  21        0.68       -1.79      1.79 o 
  -2   5  21       65.10       51.69      3.57 o 
  -1   5  21      252.23      228.97      6.15 o 
   0   5  21       16.48       15.80      3.53 o 
   1   5  21        0.18       -1.09      2.47 o 
   2   5  21        5.23        1.66      2.21 o 
   3   5  21        6.95       10.87      3.60 o 
   4   5  21       13.18       11.61      4.09 o 
   5   5  21       12.54       22.19      9.90 o 
   6   5  21        0.60       -5.70      7.20 o 
  -7   6  21       29.06       27.50      4.75 o 
  -6   6  21        0.41       -2.02      3.12 o 
  -5   6  21       26.98       22.91      3.75 o 
  -4   6  21        1.70        2.56      2.71 o 
  -3   6  21       57.34       56.80      4.15 o 
  -2   6  21        3.77        4.68      2.34 o 
  -1   6  21       82.32       62.33      4.32 o 
   0   6  21      132.64      124.79      7.38 o 
   1   6  21       74.24       76.08      6.71 o 
   2   6  21       37.25       52.44      6.58 o 
   3   6  21        0.76       10.13      3.74 o 
   4   6  21        0.62        2.60      4.44 o 
   5   6  21        0.23        1.20      7.20 o 
   6   6  21        0.38        9.60      9.00 o 
  -6   7  21        4.32       12.64      4.47 o 
  -5   7  21        9.44        9.55      3.99 o 
  -4   7  21      137.82      156.59      7.96 o 
  -3   7  21        0.18       -2.33      2.33 o 
  -2   7  21        1.22        3.87      2.90 o 
  -1   7  21      306.25      301.61     10.85 o 
   0   7  21       10.26        9.75      3.57 o 
   1   7  21      290.61      272.35     10.67 o 
   2   7  21       23.30       18.41      4.35 o 
   3   7  21        1.04       -3.37      3.37 o 
   4   7  21        0.01        2.69      4.39 o 
   5   7  21        8.63        0.71      4.82 o 
  -6   8  21        5.45        4.27      4.25 o 
  -5   8  21        8.36        6.49      4.17 o 
  -4   8  21        1.37        3.52      3.59 o 
  -3   8  21        0.45        0.27      3.14 o 
  -2   8  21       46.14       49.48      5.35 o 
  -1   8  21       93.28      111.57     12.90 o 
   0   8  21       38.25       26.29      6.45 o 
   1   8  21        1.85       -1.35      4.13 o 
   2   8  21       11.07        9.73      4.65 o 
   3   8  21        0.02       -0.83      4.10 o 
   4   8  21        3.60       -4.24      4.95 o 
   5   8  21        6.32        7.96      5.76 o 
  -5   9  21        0.26       -6.49      6.49 o 
  -4   9  21        8.04        9.04      7.06 o 
  -3   9  21       29.50       32.29      5.77 o 
  -2   9  21       15.44        3.30      6.00 o 
  -1   9  21       14.27       19.79      7.80 o 
   0   9  21        2.15        1.20      5.70 o 
   1   9  21       65.03       61.18     11.40 o 
   2   9  21        0.08       -3.11      4.53 o 
   3   9  21       17.92       19.56      8.25 o 
   4   9  21        0.00       -0.62      5.38 o 
  -4  10  21        0.03       -3.14      4.63 o 
  -3  10  21        3.89        5.78      4.90 o 
  -2  10  21        0.04       -5.70      6.00 o 
  -1  10  21        0.60       -5.40      5.40 o 
   0  10  21       25.68       18.29      8.40 o 
   1  10  21        2.46       -6.00      6.00 o 
   2  10  21        0.54       11.40      8.10 o 
   3  10  21       29.27       31.27      7.31 o 
  -3  11  21        8.93       10.80      8.70 o 
  -2  11  21        4.03        2.10      8.40 o 
  -1  11  21        9.93       16.20      9.30 o 
   0  11  21       15.31       11.10      8.10 o 
   1  11  21       11.16        7.20      9.00 o 
   2  11  21       16.71        3.60      8.40 o 
  -6   0  22        2.66       -2.04      4.01 o 
  -4   0  22      282.71      320.10     15.74 o 
  -2   0  22      366.09      338.41     10.34 o 
   0   0  22       33.41       43.36      4.13 o 
   2   0  22      403.39      408.94     21.74 o 
   4   0  22       61.82       77.98     11.70 o 
   6   0  22       66.29       76.78     14.10 o 
  -7   1  22        9.86        8.81      3.41 o 
  -6   1  22       18.47       14.22      3.33 o 
  -5   1  22       65.05       69.80      4.95 o 
  -4   1  22      119.53      116.65      4.87 o 
  -3   1  22      156.40      146.84      5.38 o 
  -2   1  22       83.89       83.39      4.05 o 
  -1   1  22        2.51        6.02      1.98 o 
   0   1  22       22.42       23.95      2.34 o 
   1   1  22        7.91       11.40      2.50 o 
   2   1  22      231.34      225.24      7.07 o 
   3   1  22       11.87       22.92      4.74 o 
   4   1  22       32.62       31.82      5.97 o 
   5   1  22        2.16        0.45      4.03 o 
   6   1  22        5.67       14.44      5.83 o 
  -7   2  22        0.59        0.99      3.02 o 
  -6   2  22        0.81       -0.77      2.68 o 
  -5   2  22        0.20        1.53      2.19 o 
  -4   2  22       44.28       33.46      3.14 o 
  -3   2  22      198.52      193.14      5.52 o 
  -2   2  22      685.42      632.84     14.02 o 
  -1   2  22        8.59       13.11      2.01 o 
   0   2  22      185.18      179.10      8.18 o 
   1   2  22       34.18       48.52      3.36 o 
   2   2  22       20.96       22.66      3.81 o 
   3   2  22        4.17        5.81      3.00 o 
   4   2  22       88.26       68.21      7.77 o 
   5   2  22        1.26        2.56      4.18 o 
   6   2  22        1.93        9.19      7.20 o 
  -7   3  22        0.75       -2.86      2.86 o 
  -6   3  22        6.69        6.80      3.06 o 
  -5   3  22       37.11       29.85      3.56 o 
  -4   3  22        5.04        5.05      2.18 o 
  -3   3  22        0.20       -0.14      1.86 o 
  -2   3  22      320.92      303.72      7.16 o 
  -1   3  22       38.02       40.36      3.01 o 
   0   3  22        4.13        7.23      1.79 o 
   1   3  22      249.60      244.18      9.18 o 
   2   3  22       32.73       31.13      4.11 o 
   3   3  22       59.18       69.01      4.89 o 
   4   3  22        6.31       -0.58      4.80 o 
   5   3  22        3.46        0.62      3.88 o 
   6   3  22        6.12        0.00      7.20 o 
  -7   4  22       30.30       30.67      4.73 o 
  -6   4  22        9.50       11.61      3.35 o 
  -5   4  22        8.78        5.38      2.65 o 
  -4   4  22        9.49        4.59      2.32 o 
  -3   4  22        2.44        3.03      2.00 o 
  -2   4  22      213.35      199.61     10.28 o 
  -1   4  22        0.37        1.66      1.68 o 
   0   4  22       21.12       19.18      3.16 o 
   1   4  22        3.28        6.94      2.41 o 
   2   4  22      828.79      750.66     15.24 o 
   3   4  22       72.11       65.15      4.97 o 
   4   4  22        4.39       -0.65      3.71 o 
   5   4  22       20.19       19.19      9.30 o 
   6   4  22       10.87        0.90      7.80 o 
  -7   5  22       16.54       16.26      4.06 o 
  -6   5  22        4.39        2.42      3.21 o 
  -5   5  22       16.03       15.47      3.41 o 
  -4   5  22        8.13        5.26      2.51 o 
  -3   5  22       12.27       13.55      2.47 o 
  -2   5  22       56.15       57.86      3.95 o 
  -1   5  22       17.35       17.76      2.59 o 
   0   5  22       57.89       52.54      5.22 o 
   1   5  22      345.14      318.72      9.09 o 
   2   5  22       24.72       29.12      3.71 o 
   3   5  22       19.76       18.42      4.17 o 
   4   5  22       16.04       11.62      4.10 o 
   5   5  22        7.33        5.40      7.20 o 
   6   5  22        9.89        3.90      9.00 o 
  -6   6  22       17.06       16.79      3.76 o 
  -5   6  22       18.02       24.00      3.83 o 
  -4   6  22       23.32       19.31      3.95 o 
  -3   6  22       35.47       42.69      5.05 o 
  -2   6  22      281.26      276.62      7.37 o 
  -1   6  22       43.25       33.94      4.01 o 
   0   6  22        1.24        0.15      2.72 o 
   1   6  22        1.77        9.53      3.38 o 
   2   6  22       12.85        7.12      3.47 o 
   3   6  22        4.96       -1.42      2.94 o 
   4   6  22        1.52       -1.29      3.71 o 
   5   6  22       14.15        8.40      8.40 o 
  -6   7  22        3.24        6.86      4.32 o 
  -5   7  22        7.45        5.35      3.84 o 
  -4   7  22        0.11       -0.76      3.46 o 
  -3   7  22       18.01       15.58      4.01 o 
  -2   7  22       43.17       36.87      4.07 o 
  -1   7  22       26.55       36.78      6.69 o 
   0   7  22        0.30       -0.08      3.09 o 
   1   7  22       15.38       11.70      3.89 o 
   2   7  22        4.23        3.78      4.20 o 
   3   7  22       11.71       13.23      5.33 o 
   4   7  22        2.59        0.98      4.74 o 
   5   7  22       23.01       21.59     10.80 o 
  -5   8  22        0.17        4.53      4.01 o 
  -4   8  22       14.46       12.73      5.05 o 
  -3   8  22        1.37       -0.26      3.91 o 
  -2   8  22       33.97       33.45      5.36 o 
  -1   8  22        0.90        2.70      5.70 o 
   0   8  22       50.69       38.69      6.23 o 
   1   8  22        2.79        2.60      4.65 o 
   2   8  22       13.62        9.79      4.98 o 
   3   8  22        0.34       -0.60      4.45 o 
   4   8  22        1.87        2.94      5.17 o 
  -5   9  22       17.58       37.17      6.61 o 
  -4   9  22       12.71       14.98      5.64 o 
  -3   9  22        7.56       10.42      4.82 o 
  -2   9  22        4.10       -0.90      6.30 o 
  -1   9  22       45.60       49.19     10.20 o 
   0   9  22       25.85       41.99     10.20 o 
   1   9  22        2.99       13.20      7.20 o 
   2   9  22       25.35       32.48      7.30 o 
   3   9  22       12.61       19.84      8.85 o 
   4   9  22       18.10        8.25      6.36 o 
  -4  10  22        5.96        4.88      5.82 o 
  -3  10  22        4.28        4.14      7.80 o 
  -2  10  22        7.05        1.20      7.20 o 
  -1  10  22       18.48       18.29      8.70 o 
   0  10  22        0.20        1.20      6.90 o 
   1  10  22        3.99        0.60      6.60 o 
   2  10  22        4.45        3.30      7.80 o 
   3  10  22        0.77       10.20      6.23 o 
  -2  11  22        2.05        0.00      7.20 o 
  -1  11  22       22.33       20.69      9.30 o 
   0  11  22       13.71       10.50      8.40 o 
   1  11  22        8.56       -5.70      7.50 o 
  -7   0  23       33.29       33.95     20.84 o 
  -5   0  23       20.35       15.23      4.37 o 
  -3   0  23     2027.36     1999.27     35.41 o 
  -1   0  23     1330.17     1349.25     24.74 o 
   1   0  23       66.27       62.02      6.14 o 
   3   0  23      430.49      406.98     22.19 o 
   5   0  23        0.00       -1.20      5.70 o 
  -7   1  23       20.54       23.83      4.63 o 
  -6   1  23        8.75        0.08      2.75 o 
  -5   1  23       65.37       58.59      4.35 o 
  -4   1  23      119.02      117.49      5.43 o 
  -3   1  23      533.81      532.81     10.15 o 
  -2   1  23      275.13      283.13      9.52 o 
  -1   1  23       33.24       40.16      5.49 o 
   0   1  23        6.62        7.08      1.89 o 
   1   1  23      296.74      306.70      7.26 o 
   2   1  23      184.00      170.02      8.18 o 
   3   1  23       94.96       83.66     23.09 o 
   4   1  23        3.91        5.95      4.80 o 
   5   1  23        1.32        3.86      4.65 o 
   6   1  23        0.08       -1.73      5.25 o 
  -7   2  23        7.01        2.09      3.54 o 
  -6   2  23        0.32        4.37      2.90 o 
  -5   2  23       30.97       31.89      3.62 o 
  -4   2  23      484.40      461.96      9.16 o 
  -3   2  23       45.56       48.49      3.38 o 
  -2   2  23       95.85      100.34      4.42 o 
  -1   2  23      406.02      398.29      7.90 o 
   0   2  23      556.84      534.26     10.46 o 
   1   2  23       71.46       63.09      4.84 o 
   2   2  23        8.16        8.18      2.43 o 
   3   2  23       31.26       27.67      5.40 o 
   4   2  23        2.35        9.15      4.18 o 
   5   2  23        0.07        1.32      4.18 o 
   6   2  23        0.47       -2.67      4.98 o 
  -7   3  23        2.26       -3.08      3.08 o 
  -6   3  23       46.40       49.82      4.79 o 
  -5   3  23        2.24        1.98      2.65 o 
  -4   3  23       58.32       51.03      3.71 o 
  -3   3  23       37.49       49.98      3.50 o 
  -2   3  23       20.62       18.71      2.68 o 
  -1   3  23       56.45       53.90      3.37 o 
   0   3  23      321.37      324.25      8.80 o 
   1   3  23       14.24        9.18      2.53 o 
   2   3  23        3.62        2.75      2.25 o 
   3   3  23      339.17      325.00     13.98 o 
   4   3  23        7.22        0.16      3.67 o 
   5   3  23        4.86       -0.15      4.24 o 
   6   3  23        0.22       -6.90      6.90 o 
  -7   4  23        0.84        1.29      3.50 o 
  -6   4  23        0.46       -2.79      2.79 o 
  -5   4  23        4.31        4.30      2.91 o 
  -4   4  23       19.32       19.62      2.92 o 
  -3   4  23       60.68       62.01      4.19 o 
  -2   4  23       61.86       73.65      4.50 o 
  -1   4  23      104.95      121.59      5.20 o 
   0   4  23      121.57      113.63     10.95 o 
   1   4  23       36.91       30.97      3.69 o 
   2   4  23        4.32        0.18      2.14 o 
   3   4  23       10.21       12.96      3.17 o 
   4   4  23        7.04       13.80      6.90 o 
   5   4  23       12.38        2.70      7.20 o 
   6   4  23        4.49        0.00      8.10 o 
  -7   5  23        0.86        1.82      4.65 o 
  -6   5  23        1.87        4.66      3.22 o 
  -5   5  23        1.88        0.85      2.90 o 
  -4   5  23       43.80       51.91      3.92 o 
  -3   5  23        0.37        1.13      2.03 o 
  -2   5  23      202.98      200.23      5.63 o 
  -1   5  23        0.01        1.19      2.05 o 
   0   5  23      120.33      115.82      7.21 o 
   1   5  23        1.29        3.96      2.49 o 
   2   5  23      229.15      220.34     11.64 o 
   3   5  23        0.01       -2.31      2.94 o 
   4   5  23        8.28       14.85      5.71 o 
   5   5  23        2.84        5.10      7.80 o 
  -6   6  23       10.80        8.71      3.69 o 
  -5   6  23        0.04       -2.31      3.12 o 
  -4   6  23        0.00        1.52      3.19 o 
  -3   6  23      275.06      266.24      7.62 o 
  -2   6  23       35.55       34.66      4.25 o 
  -1   6  23       40.62       47.67      8.06 o 
   0   6  23       57.53       52.97      5.55 o 
   1   6  23      363.55      395.37     10.68 o 
   2   6  23      176.73      197.44     16.28 o 
   3   6  23       13.26       18.03      4.98 o 
   4   6  23        5.20        6.74      5.10 o 
   5   6  23       11.80        3.30      8.70 o 
  -6   7  23       17.93       18.83      4.81 o 
  -5   7  23       30.62       19.02      4.54 o 
  -4   7  23        0.40        2.92      3.45 o 
  -3   7  23        7.88        6.55      3.59 o 
  -2   7  23       32.21       27.27      4.29 o 
  -1   7  23       63.38       64.62     10.95 o 
   0   7  23        8.08        3.00      6.30 o 
   1   7  23       50.77       56.67      7.39 o 
   2   7  23       62.19       53.16      7.35 o 
   3   7  23        3.85       -0.95      8.40 o 
   4   7  23        0.21        9.69      5.38 o 
   5   7  23       11.94        8.40      9.30 o 
  -5   8  23       19.70       26.79      5.33 o 
  -4   8  23       13.98       13.37      5.14 o 
  -3   8  23        0.14        0.03      3.76 o 
  -2   8  23       24.45       27.22      6.23 o 
  -1   8  23        5.82        0.60      6.30 o 
   0   8  23        5.09        7.95      4.44 o 
   1   8  23        4.91        5.98      4.56 o 
   2   8  23       25.64       19.56      9.15 o 
   3   8  23        0.69        3.16      5.08 o 
   4   8  23       14.80       29.78     10.65 o 
  -4   9  23        2.33        0.86      4.98 o 
  -3   9  23       23.97       10.73      5.01 o 
  -2   9  23        0.50        7.50      7.20 o 
  -1   9  23       28.54       25.49      9.30 o 
   0   9  23        0.47       -2.10      5.70 o 
   1   9  23        0.14       10.80      7.80 o 
   2   9  23        0.00        3.90      5.09 o 
   3   9  23        5.00        1.79      5.40 o 
  -3  10  23        0.93        6.60      8.10 o 
  -2  10  23       25.11       16.20      9.30 o 
  -1  10  23       12.18       12.90      8.70 o 
   0  10  23        3.99        0.90      6.90 o 
   1  10  23        4.78       19.19      9.00 o 
   2  10  23        0.94        7.20      7.50 o 
  -1  11  23        1.10       10.80      8.70 o 
   0  11  23       49.23       62.38     12.90 o 
  -6   0  24       27.29       29.18      6.48 o 
  -4   0  24        3.44       -0.16      3.17 o 
  -2   0  24      422.71      424.98     12.24 o 
   0   0  24        7.98        4.72      2.53 o 
   2   0  24        3.42        3.30      4.80 o 
   4   0  24       11.79       12.30      6.30 o 
   6   0  24       30.89       26.99      9.90 o 
  -7   1  24        0.05        2.86      3.16 o 
  -6   1  24        2.48       -0.36      2.82 o 
  -5   1  24        5.16        5.33      2.77 o 
  -4   1  24       90.29       90.72      5.86 o 
  -3   1  24      200.14      206.94      6.31 o 
  -2   1  24        0.15        5.71      2.18 o 
  -1   1  24       70.62       65.75      3.64 o 
   0   1  24       54.32       50.97      3.31 o 
   1   1  24      118.22      121.04      5.67 o 
   2   1  24      174.90      167.51      8.00 o 
   3   1  24       77.43       72.26      7.74 o 
   4   1  24        7.99        7.43      4.13 o 
   5   1  24       11.61        5.97      4.61 o 
   6   1  24        1.44        2.56      7.50 o 
  -7   2  24        1.50        2.96      3.28 o 
  -6   2  24        0.32       -0.27      2.70 o 
  -5   2  24       33.93       47.06      4.61 o 
  -4   2  24      119.78      120.80      5.24 o 
  -3   2  24      123.71      139.38      5.05 o 
  -2   2  24      346.26      331.92      8.54 o 
  -1   2  24       25.32       32.48      2.88 o 
   0   2  24      174.70      182.16      5.88 o 
   1   2  24       75.84       83.82      4.96 o 
   2   2  24        1.18        3.29      2.18 o 
   3   2  24       36.97       36.19      5.97 o 
   4   2  24       47.33       49.24      7.34 o 
   5   2  24        1.93        1.46      4.56 o 
   6   2  24       12.14        7.14      5.81 o 
  -7   3  24        9.87       10.69      3.64 o 
  -6   3  24        0.99        2.49      2.94 o 
  -5   3  24       43.13       41.49      4.25 o 
  -4   3  24       57.08       52.93      4.35 o 
  -3   3  24      144.55      146.18      5.22 o 
  -2   3  24       18.13       11.73      2.23 o 
  -1   3  24       83.29       84.94      4.11 o 
   0   3  24        0.16        1.56      2.02 o 
   1   3  24       19.37       23.24      4.42 o 
   2   3  24       28.16       27.21      4.46 o 
   3   3  24        7.50        4.03      3.21 o 
   4   3  24       14.68       23.29      5.89 o 
   5   3  24        3.16        1.08      8.10 o 
   6   3  24        0.13        0.30      7.20 o 
  -7   4  24        8.01        9.75      3.90 o 
  -6   4  24       19.15       20.76      3.80 o 
  -5   4  24       33.58       23.50      3.74 o 
  -4   4  24        9.72       11.92      3.83 o 
  -3   4  24       12.45       16.16      2.82 o 
  -2   4  24        0.21        4.90      2.14 o 
  -1   4  24        5.72        7.81      2.54 o 
   0   4  24        3.77        0.63      2.64 o 
   1   4  24        0.09        1.66      2.18 o 
   2   4  24        0.07       -2.20      2.20 o 
   3   4  24        3.64        3.91      2.69 o 
   4   4  24       26.52       25.49      9.00 o 
   5   4  24        2.20       -4.20      6.60 o 
  -6   5  24        4.23        6.70      3.45 o 
  -5   5  24        2.11        3.50      3.06 o 
  -4   5  24        1.14       -2.35      2.96 o 
  -3   5  24      108.37      105.74      4.78 o 
  -2   5  24       19.12       18.70      2.98 o 
  -1   5  24       11.72        4.66      2.42 o 
   0   5  24        3.98        4.78      3.26 o 
   1   5  24       38.98       33.68      4.59 o 
   2   5  24       23.70       23.51      3.68 o 
   3   5  24        8.84        4.28      3.52 o 
   4   5  24       10.38       10.20      7.80 o 
   5   5  24        0.03       16.20      9.00 o 
  -6   6  24       13.61        9.10      3.71 o 
  -5   6  24       15.81       26.35      6.06 o 
  -4   6  24        0.00        2.45      3.15 o 
  -3   6  24        8.16       13.36      5.41 o 
  -2   6  24       13.31       22.55      3.49 o 
  -1   6  24       92.19      105.70      7.35 o 
   0   6  24       17.65       17.57      4.13 o 
   1   6  24      144.80      146.20      8.83 o 
   2   6  24       59.41       48.57      7.05 o 
   3   6  24        4.14        1.36      3.88 o 
   4   6  24        2.33       -2.57      4.03 o 
   5   6  24        7.03       13.20      9.60 o 
  -5   7  24        5.92        7.62      4.21 o 
  -4   7  24        1.83        2.56      3.49 o 
  -3   7  24        0.00        3.32      4.05 o 
  -2   7  24        7.08        9.55      4.10 o 
  -1   7  24       10.99       17.19      5.29 o 
   0   7  24        0.39        5.70      4.24 o 
   1   7  24       29.29       39.87      6.56 o 
   2   7  24        7.89       13.10      5.17 o 
   3   7  24        9.16        1.77      4.65 o 
   4   7  24        8.90        8.61      5.62 o 
  -5   8  24       22.78       34.15      5.50 o 
  -4   8  24       16.58        7.04      4.90 o 
  -3   8  24       44.71       49.98      6.67 o 
  -2   8  24       11.67       -0.60      5.70 o 
  -1   8  24       25.22       50.38     10.50 o 
   0   8  24       53.54       51.70      7.53 o 
   1   8  24       26.07       20.04      5.50 o 
   2   8  24        5.20       12.19      5.29 o 
   3   8  24        2.16        1.94     10.95 o 
   4   8  24       26.80       25.41      7.71 o 
  -4   9  24       12.96       10.93      5.78 o 
  -3   9  24        9.29       16.02      5.51 o 
  -2   9  24        6.80       22.79      9.00 o 
  -1   9  24       92.43       95.67     13.80 o 
   0   9  24        3.24        0.90      7.20 o 
   1   9  24        8.97       17.09      8.40 o 
   2   9  24        7.41        3.90      5.09 o 
   3   9  24        6.82        5.99      5.71 o 
  -3  10  24       30.05       50.68     12.30 o 
  -2  10  24       14.70       10.50      8.40 o 
  -1  10  24        4.03        2.70      7.50 o 
   0  10  24       27.07       38.09     11.10 o 
   1  10  24        2.40        1.20      7.20 o 
   2  10  24        5.20       -4.50      7.20 o 
  -7   0  25        4.35        6.17      5.76 o 
  -5   0  25        8.56        0.90      4.24 o 
  -3   0  25      915.87      843.96     19.59 o 
  -1   0  25       64.71       62.49      6.83 o 
   1   0  25      612.29      613.07     18.98 o 
   3   0  25      251.75      260.02     18.29 o 
   5   0  25       81.41       76.18     13.50 o 
  -7   1  25        1.75        1.36      3.57 o 
  -6   1  25        0.26        2.99      3.48 o 
  -5   1  25       14.88       13.54      3.61 o 
  -4   1  25       39.84       38.29      3.71 o 
  -3   1  25       23.51       30.48      3.30 o 
  -2   1  25      718.30      707.32     11.83 o 
  -1   1  25      296.38      292.34      7.42 o 
   0   1  25        1.12        1.84      1.74 o 
   1   1  25      126.36      125.57      5.99 o 
   2   1  25       34.69       30.40      4.43 o 
   3   1  25        0.92        3.45      3.49 o 
   4   1  25       38.65       24.49      5.68 o 
   5   1  25        0.00        1.20      4.45 o 
   6   1  25        0.18       -0.91      5.08 o 
  -7   2  25       18.25       20.88      4.41 o 
  -6   2  25       45.65       57.90      5.20 o 
  -5   2  25       12.21       12.32      3.35 o 
  -4   2  25        1.08        2.19      2.27 o 
  -3   2  25      114.92      137.47      5.55 o 
  -2   2  25      273.26      273.91      8.89 o 
  -1   2  25      114.91      107.21      4.55 o 
   0   2  25      200.24      209.00     11.30 o 
   1   2  25        4.56        4.06      2.64 o 
   2   2  25       88.32       82.60      5.27 o 
   3   2  25       62.96       64.39      7.63 o 
   4   2  25       14.38       11.60      4.68 o 
   5   2  25       33.80       41.07      7.47 o 
   6   2  25        0.01        6.48      5.83 o 
  -7   3  25        0.28        0.00      3.45 o 
  -6   3  25       16.08       10.77      3.48 o 
  -5   3  25       16.20       14.32      3.43 o 
  -4   3  25       53.61       53.80      6.45 o 
  -3   3  25        1.24        6.88      2.24 o 
  -2   3  25       36.10       37.99      3.34 o 
  -1   3  25      108.45      121.17      4.90 o 
   0   3  25       66.37       66.85      4.25 o 
   1   3  25       15.18       28.64      3.62 o 
   2   3  25      429.08      434.53     22.28 o 
   3   3  25       83.82       92.04     21.74 o 
   4   3  25       83.39       90.32      9.48 o 
   5   3  25       20.44       25.80      6.63 o 
  -6   4  25        5.72       -0.09      3.10 o 
  -5   4  25       15.77       16.22      3.64 o 
  -4   4  25       23.43       18.43      3.49 o 
  -3   4  25        6.95        4.42      2.55 o 
  -2   4  25        1.17       -0.52      1.96 o 
  -1   4  25        0.36        0.77      2.31 o 
   0   4  25      141.72      168.41     12.69 o 
   1   4  25      204.58      180.13      7.31 o 
   2   4  25       46.21       53.71      4.71 o 
   3   4  25        1.81        1.24      2.62 o 
   4   4  25        1.48        9.60      7.80 o 
   5   4  25        0.18        3.30      7.50 o 
  -6   5  25        3.27        0.62      3.36 o 
  -5   5  25       62.83       69.53      7.28 o 
  -4   5  25        0.53        0.97      3.85 o 
  -3   5  25       37.46       35.29      3.60 o 
  -2   5  25       41.26       37.20      3.59 o 
  -1   5  25        1.04        2.84      2.81 o 
   0   5  25        0.03       -1.10      3.12 o 
   1   5  25        0.07        0.18      2.40 o 
   2   5  25       22.45       22.93      3.69 o 
   3   5  25        0.28        3.15      4.24 o 
   4   5  25        6.52        8.70      7.80 o 
   5   5  25        0.48        3.90      8.40 o 
  -6   6  25       14.80       21.74      4.38 o 
  -5   6  25       33.44       37.84      5.32 o 
  -4   6  25        0.21       -0.89      3.17 o 
  -3   6  25       13.03       15.07      4.56 o 
  -2   6  25        5.74        7.24      2.95 o 
  -1   6  25        4.81        4.70      4.01 o 
   0   6  25        6.09        3.49      3.92 o 
   1   6  25      166.10      157.94      8.14 o 
   2   6  25        0.10       -3.67      3.67 o 
   3   6  25       40.24       48.67      7.51 o 
   4   6  25        0.28        2.40      7.20 o 
  -5   7  25        5.44        8.61      4.28 o 
  -4   7  25        0.06        2.47      3.51 o 
  -3   7  25       14.75       13.14      4.67 o 
  -2   7  25       11.81        5.21      8.70 o 
  -1   7  25        2.13        0.45      4.03 o 
   0   7  25       10.49       12.22      4.98 o 
   1   7  25        0.40        7.97      4.56 o 
   2   7  25        0.92        2.25      6.45 o 
   3   7  25        0.79        2.12      9.45 o 
   4   7  25       15.89       11.31      6.04 o 
  -4   8  25       61.92       82.21      8.24 o 
  -3   8  25       16.19        6.06      4.79 o 
  -2   8  25       80.93       56.98     11.40 o 
  -1   8  25       55.57       72.58     12.30 o 
   0   8  25       11.44       12.28      5.29 o 
   1   8  25       18.03       28.91      6.35 o 
   2   8  25        0.96        2.45      4.86 o 
   3   8  25       25.91       34.49      8.25 o 
  -4   9  25        1.11        2.02      5.00 o 
  -3   9  25       17.84       17.41      6.40 o 
  -2   9  25        0.03       -2.70      6.30 o 
  -1   9  25        3.22        6.30      7.20 o 
   0   9  25       85.11       93.57     13.80 o 
   1   9  25       64.85       65.98     12.90 o 
   2   9  25        7.86        8.32      5.62 o 
  -2  10  25        1.60       -0.90      7.20 o 
  -1  10  25       20.01       12.90      9.00 o 
   0  10  25        0.44       -2.10      7.20 o 
   1  10  25        6.21        1.80      7.80 o 
  -6   0  26       24.34       16.21      9.60 o 
  -4   0  26      429.88      448.71     16.69 o 
  -2   0  26      223.79      183.66     11.43 o 
   0   0  26      144.18      140.28     10.51 o 
   2   0  26       41.88       44.69      9.30 o 
   4   0  26        3.51       12.30      7.20 o 
  -7   1  26        0.06        6.75      3.85 o 
  -6   1  26        4.72       11.71      3.96 o 
  -5   1  26       19.72       19.47      3.87 o 
  -4   1  26       16.57       28.36      7.10 o 
  -3   1  26      175.03      189.18      7.01 o 
  -2   1  26       36.90       35.79      3.28 o 
  -1   1  26        8.04       10.23      2.82 o 
   0   1  26        3.67        4.45      2.00 o 
   1   1  26        7.74       11.19      2.72 o 
   2   1  26        0.53       -0.31      3.28 o 
   3   1  26      207.68      217.61     15.90 o 
   4   1  26       12.25       10.45      4.77 o 
   5   1  26        3.08        2.56      5.17 o 
  -7   2  26        6.26       13.62      7.20 o 
  -6   2  26        2.94        2.32      3.52 o 
  -5   2  26       12.36        4.49      3.11 o 
  -4   2  26      272.76      261.18      8.92 o 
  -3   2  26      151.76      161.37      5.98 o 
  -2   2  26       63.23       78.51      4.81 o 
  -1   2  26       31.64       31.80      3.10 o 
   0   2  26       19.86       22.46      2.91 o 
   1   2  26       64.03       59.99      4.71 o 
   2   2  26       18.02       23.77      3.67 o 
   3   2  26       10.58        7.73      4.56 o 
   4   2  26        2.77       -1.97      3.71 o 
   5   2  26        2.40        4.70      5.85 o 
  -6   3  26        0.33        2.82      3.22 o 
  -5   3  26        0.04        1.65      2.94 o 
  -4   3  26       13.63       21.29      4.86 o 
  -3   3  26       33.35       31.02      3.09 o 
  -2   3  26        9.12       12.39      2.51 o 
  -1   3  26       96.89      115.37      4.86 o 
   0   3  26       53.23       60.42      4.93 o 
   1   3  26       10.15        7.68      2.73 o 
   2   3  26        0.38        3.18      2.67 o 
   3   3  26       39.53       27.48      5.93 o 
   4   3  26       19.30       23.03      6.02 o 
   5   3  26        0.76       -6.30      6.30 o 
  -6   4  26        7.35        0.81      3.28 o 
  -5   4  26        2.04        0.80      2.97 o 
  -4   4  26       12.23        5.36      2.95 o 
  -3   4  26        4.30        3.14      2.39 o 
  -2   4  26      123.85      122.57      5.79 o 
  -1   4  26        8.15        9.44      2.59 o 
   0   4  26      261.76      234.84      8.18 o 
   1   4  26       32.38       30.71      4.01 o 
   2   4  26        3.26        3.03      2.68 o 
   3   4  26       36.97       23.90      6.34 o 
   4   4  26        7.76        2.10      6.90 o 
   5   4  26        0.05       -5.40      6.60 o 
  -6   5  26        8.14        9.75      3.72 o 
  -5   5  26        2.96       -2.56      2.92 o 
  -4   5  26       30.51       44.32      7.88 o 
  -3   5  26        3.16        1.49      2.38 o 
  -2   5  26        0.04        1.86      2.66 o 
  -1   5  26       34.20       30.68      5.68 o 
   0   5  26        0.35        3.70      3.45 o 
   1   5  26       24.12       29.68      3.94 o 
   2   5  26      133.12      117.25      7.44 o 
   3   5  26       16.88       24.48      5.76 o 
   4   5  26        4.01        0.60      7.20 o 
   5   5  26        2.01        6.60      8.40 o 
  -5   6  26        1.12        7.09      3.93 o 
  -4   6  26       21.55       18.94      4.24 o 
  -3   6  26        1.78        0.27      3.78 o 
  -2   6  26        0.01        3.55      2.94 o 
  -1   6  26        2.00        1.78      3.92 o 
   0   6  26        3.80        1.03      3.92 o 
   1   6  26       59.87       65.38      6.17 o 
   2   6  26        1.22        5.20      4.44 o 
   3   6  26        9.72       12.02      5.26 o 
   4   6  26        0.01       -2.40      7.20 o 
  -5   7  26        2.43        3.56      4.33 o 
  -4   7  26        0.59       -0.92      4.18 o 
  -3   7  26        7.21        2.89      4.20 o 
  -2   7  26       15.66        9.30      6.90 o 
  -1   7  26       83.14       76.93      8.48 o 
   0   7  26       30.76       46.89     12.15 o 
   1   7  26       86.96       97.77      9.45 o 
   2   7  26       15.88       17.41      5.71 o 
   3   7  26        0.01       -6.75      6.75 o 
   4   7  26        0.73       -2.84      4.75 o 
  -4   8  26       23.99       26.70      5.99 o 
  -3   8  26        0.37        2.51      4.63 o 
  -2   8  26       25.65       15.90      8.10 o 
  -1   8  26       85.34       92.67     13.80 o 
   0   8  26       21.56       14.76      5.62 o 
   1   8  26       18.26       17.69      5.73 o 
   2   8  26        1.23        1.84      4.60 o 
   3   8  26        3.85       -3.87      4.95 o 
  -3   9  26        0.62        3.30      7.20 o 
  -2   9  26       21.80       15.90      8.70 o 
  -1   9  26       20.73       21.29      9.00 o 
   0   9  26        1.55        7.50      7.50 o 
   1   9  26       28.01       19.19      8.40 o 
   2   9  26        0.28       -1.94      7.50 o 
  -1  10  26        2.52        1.50      6.90 o 
   0  10  26        0.65       -3.00      7.20 o 
  -5   0  27       15.63       30.66     12.30 o 
  -3   0  27       86.72      106.47     14.92 o 
  -1   0  27      297.54      277.27     10.07 o 
   1   0  27       93.64      101.63     19.19 o 
   3   0  27      103.41       92.37     12.90 o 
   5   0  27       41.73       45.59     11.40 o 
  -6   1  27       13.82       13.89      4.50 o 
  -5   1  27        1.55        3.39      3.25 o 
  -4   1  27       30.49       35.02      4.48 o 
  -3   1  27       75.73       72.42      5.39 o 
  -2   1  27      121.79      111.84      5.92 o 
  -1   1  27        0.03       -0.44      2.14 o 
   0   1  27      154.89      175.04      6.21 o 
   1   1  27       18.73       25.59      3.52 o 
   2   1  27      110.23      112.36      9.44 o 
   3   1  27        6.63        3.85      4.18 o 
   4   1  27       14.31       13.66      5.17 o 
   5   1  27       12.42       10.68      5.40 o 
  -6   2  27       31.03       34.08      4.60 o 
  -5   2  27        0.06        1.18      3.46 o 
  -4   2  27       62.58       64.77      5.50 o 
  -3   2  27       10.32       11.67      2.89 o 
  -2   2  27        0.22        1.01      2.10 o 
  -1   2  27      167.93      166.07      5.68 o 
   0   2  27        6.88        4.34      2.34 o 
   1   2  27       15.20       10.50      3.00 o 
   2   2  27        7.27        4.77      3.16 o 
   3   2  27        2.65       11.85      5.09 o 
   4   2  27        1.45        1.95      4.45 o 
   5   2  27        6.00        5.65      5.19 o 
  -6   3  27        0.71       -3.00      3.00 o 
  -5   3  27        0.01        3.00      2.93 o 
  -4   3  27       90.88       91.55      5.69 o 
  -3   3  27      115.78      117.11      6.79 o 
  -2   3  27       17.64       11.30      2.66 o 
  -1   3  27      166.37      172.04      7.65 o 
   0   3  27      361.11      364.57     10.37 o 
   1   3  27       70.04       76.20      5.41 o 
   2   3  27       14.43       11.95      3.18 o 
   3   3  27        0.02       -1.64      3.46 o 
   4   3  27        0.04       -0.06      4.23 o 
   5   3  27        8.36       12.30      8.70 o 
  -6   4  27        8.97        8.45      3.75 o 
  -5   4  27       86.40      111.19      6.61 o 
  -4   4  27       37.62       38.45      5.40 o 
  -3   4  27        2.07        7.05      3.10 o 
  -2   4  27       33.12       27.03      3.89 o 
  -1   4  27       24.33       13.86      3.50 o 
   0   4  27       14.31       21.80      3.52 o 
   1   4  27        6.21        4.52      2.77 o 
   2   4  27        6.78        8.11      3.89 o 
   3   4  27        0.01       -0.52      5.25 o 
   4   4  27        6.78        8.40      7.80 o 
   5   4  27        2.46        1.80      7.20 o 
  -5   5  27       10.55        9.79      3.57 o 
  -4   5  27        0.81        3.17      3.51 o 
  -3   5  27       10.09        0.82      2.67 o 
  -2   5  27      125.72      151.57      6.71 o 
  -1   5  27        0.22        2.23      3.75 o 
   0   5  27        8.76       11.53      3.68 o 
   1   5  27        1.38        4.50      3.16 o 
   2   5  27       23.75       21.72      4.43 o 
   3   5  27        6.42        3.95      4.61 o 
   4   5  27       15.05       34.79     11.40 o 
  -5   6  27        6.28        6.04      4.15 o 
  -4   6  27        5.04        3.33      3.81 o 
  -3   6  27        0.78        4.95      4.37 o 
  -2   6  27       57.62       58.22      5.43 o 
  -1   6  27        0.14        2.10      4.24 o 
   0   6  27       40.50       41.85      7.38 o 
   1   6  27       27.54       20.63      4.43 o 
   2   6  27        2.32        1.20      4.31 o 
   3   6  27        3.49       10.82      9.00 o 
   4   6  27        5.55       -2.40      7.50 o 
  -4   7  27        6.38        1.91      4.75 o 
  -3   7  27       74.07       78.98      9.73 o 
  -2   7  27        3.48        8.10      6.90 o 
  -1   7  27       34.44       49.77      7.50 o 
   0   7  27        4.85        2.83      3.29 o 
   1   7  27       50.54       50.72      7.72 o 
   2   7  27        3.53       -1.28      4.77 o 
   3   7  27       15.16       14.16      6.13 o 
  -4   8  27        8.06        9.30      5.55 o 
  -3   8  27        2.56        3.44      5.47 o 
  -2   8  27        7.56        9.30      7.50 o 
  -1   8  27       56.31       70.18     12.90 o 
   0   8  27       39.93       30.12      6.56 o 
   1   8  27        0.15       -4.53      4.53 o 
   2   8  27        0.37        4.35      5.30 o 
  -2   9  27        0.38       -3.90      6.60 o 
  -1   9  27        3.04        8.70      8.10 o 
   0   9  27       46.27       51.88     11.70 o 
   1   9  27        6.34       14.10      8.40 o 
  -6   0  28        6.51        1.79      7.95 o 
  -4   0  28        8.47       11.17      4.97 o 
  -2   0  28       49.57       49.74      8.97 o 
   0   0  28       33.99       33.42      4.60 o 
   2   0  28       10.39        1.80      5.40 o 
   4   0  28        5.89       12.00      7.50 o 
  -6   1  28        4.02        6.54      3.84 o 
  -5   1  28        0.08       -1.43      3.12 o 
  -4   1  28       12.53       10.02      3.51 o 
  -3   1  28       18.93       22.60      3.73 o 
  -2   1  28       95.83       86.91      5.24 o 
  -1   1  28      207.99      210.61      6.64 o 
   0   1  28      326.22      331.35     13.61 o 
   1   1  28      112.18      121.73      7.40 o 
   2   1  28       39.94       41.12      6.78 o 
   3   1  28        0.73        3.90      4.03 o 
   4   1  28        1.90        4.45      4.77 o 
   5   1  28        9.61       11.05      5.93 o 
  -6   2  28        0.74        4.23      3.73 o 
  -5   2  28        4.37        0.93      4.42 o 
  -4   2  28       13.45       16.79      3.76 o 
  -3   2  28       13.58        6.86      3.11 o 
  -2   2  28       13.35       11.67      2.70 o 
  -1   2  28        1.16        2.93      2.17 o 
   0   2  28        3.38        2.01      2.60 o 
   1   2  28       17.38       19.22      3.44 o 
   2   2  28        5.03        3.01      3.88 o 
   3   2  28        2.16        2.02      3.96 o 
   4   2  28        4.58        6.34      4.86 o 
   5   2  28        0.05        0.00      5.30 o 
  -6   3  28        0.60        3.49      3.43 o 
  -5   3  28        0.03       -1.40      3.04 o 
  -4   3  28       30.61       24.47      7.14 o 
  -3   3  28        0.27        0.33      3.68 o 
  -2   3  28        0.46       -0.71      2.41 o 
  -1   3  28      137.26      128.53      6.12 o 
   0   3  28       29.28       33.89      4.16 o 
   1   3  28        5.32        6.05      2.81 o 
   2   3  28       46.23       52.31      6.23 o 
   3   3  28       24.34       22.20      9.30 o 
   4   3  28       18.59       17.41      5.97 o 
  -5   4  28       10.14       12.58      3.63 o 
  -4   4  28        2.12        4.20      3.42 o 
  -3   4  28        2.62        4.01      2.70 o 
  -2   4  28        3.12        5.04      3.28 o 
  -1   4  28        9.07       15.33      4.82 o 
   0   4  28        4.96        0.39      2.72 o 
   1   4  28       36.40       24.90      4.30 o 
   2   4  28       13.83        9.53      3.63 o 
   3   4  28        3.55        5.60      4.74 o 
   4   4  28       15.98        9.00      8.40 o 
  -5   5  28       47.05       51.11     10.30 o 
  -4   5  28       73.14       83.28     10.09 o 
  -3   5  28        2.65        3.88      2.90 o 
  -2   5  28       16.54       14.85      3.84 o 
  -1   5  28       21.61       23.22      8.10 o 
   0   5  28        0.97       -0.08      3.01 o 
   1   5  28        6.27        1.99      3.31 o 
   2   5  28      125.93      123.79      8.68 o 
   3   5  28        2.50        2.70      6.60 o 
   4   5  28        3.45       -4.50      7.50 o 
  -5   6  28        1.85        5.01      4.26 o 
  -4   6  28        2.75        2.94      3.88 o 
  -3   6  28        4.24        3.76      4.52 o 
  -2   6  28       36.34       59.94      7.84 o 
  -1   6  28        0.86        1.47      4.13 o 
   0   6  28        0.01       -2.93      2.93 o 
   1   6  28        0.17       -2.66      3.13 o 
   2   6  28       21.19        8.17      5.38 o 
   3   6  28        0.29        2.78      4.86 o 
  -4   7  28        3.98        9.08      5.25 o 
  -3   7  28        0.00        9.04      4.83 o 
  -2   7  28       62.81       66.58     12.00 o 
  -1   7  28        1.11        0.30      4.88 o 
   0   7  28        3.13        2.88      3.74 o 
   1   7  28        0.11        4.66      4.61 o 
   2   7  28        5.03        4.41      5.19 o 
   3   7  28        0.02        0.33      4.68 o 
  -3   8  28        2.47       20.39      9.30 o 
  -2   8  28        0.01       -1.80      6.90 o 
  -1   8  28       11.36       15.60      8.70 o 
   0   8  28        1.58       -4.50      6.90 o 
   1   8  28       36.58       45.50      7.84 o 
   2   8  28       20.75       25.01     11.70 o 
  -1   9  28        0.75       -0.30      7.80 o 
   0   9  28        0.88        5.70      7.80 o 
  -5   0  29       86.35       88.57      9.56 o 
  -3   0  29       88.76       87.58      8.36 o 
  -1   0  29        0.12       -2.72      2.72 o 
   1   0  29        1.41        5.10      5.10 o 
   3   0  29       44.29       66.58     12.30 o 
  -6   1  29        0.67       -0.89      3.73 o 
  -5   1  29        0.60       -0.11      3.11 o 
  -4   1  29        1.59        2.87      3.18 o 
  -3   1  29       97.48      118.11      6.59 o 
  -2   1  29        8.53        3.35      2.92 o 
  -1   1  29       88.03       86.89      4.67 o 
   0   1  29       74.71       77.53      4.44 o 
   1   1  29        0.17        2.41      5.02 o 
   2   1  29        5.12        5.07      4.13 o 
   3   1  29       80.62      101.14     10.07 o 
   4   1  29        9.90       17.12      6.60 o 
  -6   2  29        5.01        5.69      4.09 o 
  -5   2  29        0.01        1.49      3.41 o 
  -4   2  29        0.89        4.19      3.98 o 
  -3   2  29       96.67       98.92      7.36 o 
  -2   2  29        8.16        8.66      2.76 o 
  -1   2  29      201.75      215.44     10.96 o 
   0   2  29       18.90       12.42      4.29 o 
   1   2  29       40.48       47.64      8.99 o 
   2   2  29       50.80       38.88      9.75 o 
   3   2  29       26.26       36.31      7.20 o 
   4   2  29       18.35       18.58      6.14 o 
  -5   3  29        0.45        1.89      3.50 o 
  -4   3  29       22.88       23.97      4.23 o 
  -3   3  29       27.95       23.55      4.33 o 
  -2   3  29        6.52        9.95      2.94 o 
  -1   3  29       24.93       26.46      5.60 o 
   0   3  29        2.05        1.90      3.02 o 
   1   3  29        4.87        4.36      3.16 o 
   2   3  29       39.62       39.88     15.30 o 
   3   3  29        0.12        1.12      4.01 o 
   4   3  29       69.69       83.57     21.74 o 
  -5   4  29        1.78       -1.02      4.61 o 
  -4   4  29       66.10       58.28      6.75 o 
  -3   4  29        4.34        2.22      3.51 o 
  -2   4  29        8.68       11.31      3.58 o 
  -1   4  29        0.01       -2.35      3.71 o 
   0   4  29       13.78       12.28      3.71 o 
   1   4  29       12.05       12.29      3.82 o 
   2   4  29        0.12       -2.12      3.05 o 
   3   4  29        2.79        5.40      4.98 o 
   4   4  29       24.30       21.59     10.20 o 
  -5   5  29        7.92        8.61      5.15 o 
  -4   5  29       12.40       12.99      4.31 o 
  -3   5  29        0.01        6.40      3.45 o 
  -2   5  29       31.73       30.58      5.30 o 
  -1   5  29       30.98       44.13      6.96 o 
   0   5  29       52.52       65.65      6.52 o 
   1   5  29       34.25       22.91      4.72 o 
   2   5  29       71.48       95.80      7.54 o 
   3   5  29        0.04       -0.60      7.20 o 
  -4   6  29        2.38       -4.15      4.15 o 
  -3   6  29        0.36        4.08      4.27 o 
  -2   6  29        1.77        4.81      4.56 o 
  -1   6  29        7.00        8.10      5.09 o 
   0   6  29        4.89        4.24      3.53 o 
   1   6  29       85.73      101.71      7.68 o 
   2   6  29        2.53       -4.10      4.10 o 
   3   6  29        7.88        6.82      6.60 o 
  -3   7  29       15.27       12.02      5.14 o 
  -2   7  29        1.69        5.70      7.80 o 
  -1   7  29       66.55       76.41      9.09 o 
   0   7  29        5.05        5.39     14.10 o 
   1   7  29        0.48        2.15      4.39 o 
   2   7  29       24.54       18.58      6.44 o 
  -2   8  29        0.02        6.60      7.80 o 
  -1   8  29        2.32       14.70      8.70 o 
   0   8  29        5.63       -6.00      6.00 o 
   1   8  29       11.25        9.17      5.83 o 
  -4   0  30       17.59       24.23      6.25 o 
  -2   0  30       36.15       18.89      7.50 o 
   0   0  30       39.72       27.77      4.71 o 
   2   0  30       24.82       51.58     10.80 o 
   4   0  30       12.15       17.99      9.00 o 
  -5   1  30       51.28       72.56      9.65 o 
  -4   1  30        1.70       -2.96      2.96 o 
  -3   1  30       19.26       23.32      4.07 o 
  -2   1  30       49.82       50.88      4.78 o 
  -1   1  30        0.44       -0.32      2.20 o 
   0   1  30       19.99       15.69      3.38 o 
   1   1  30       98.06       93.91     10.80 o 
   2   1  30        4.78        2.32      4.23 o 
   3   1  30       15.82       15.90      5.51 o 
   4   1  30       13.62       13.62      5.50 o 
  -5   2  30       27.22       31.25      4.92 o 
  -4   2  30        2.18        2.99      3.30 o 
  -3   2  30       44.61       64.71      6.42 o 
  -2   2  30       65.05       69.76      5.37 o 
  -1   2  30        4.69        5.25      3.28 o 
   0   2  30        0.00        3.02      3.04 o 
   1   2  30        4.17        2.85      2.92 o 
   2   2  30        5.27        5.17      4.56 o 
   3   2  30        4.59       11.14      5.85 o 
   4   2  30       25.77       17.97      6.40 o 
  -5   3  30       15.81        9.83      4.00 o 
  -4   3  30       16.84        8.76      3.61 o 
  -3   3  30        0.04        2.66      3.05 o 
  -2   3  30        1.01        1.58      2.79 o 
  -1   3  30       15.61       17.65      5.17 o 
   0   3  30        0.02        2.25      3.05 o 
   1   3  30        1.73        2.98      3.33 o 
   2   3  30       20.78       13.76      5.12 o 
   3   3  30        5.25        3.57      4.77 o 
   4   3  30        8.71       16.56      6.48 o 
  -5   4  30        2.94        1.89      3.44 o 
  -4   4  30        2.32        2.13      3.62 o 
  -3   4  30        0.49        6.02      3.42 o 
  -2   4  30        3.73        3.90      3.96 o 
  -1   4  30        0.05        5.52      4.31 o 
   0   4  30       33.15       40.79      5.48 o 
   1   4  30       51.79       60.81      6.52 o 
   2   4  30        0.32        0.27      3.75 o 
   3   4  30        0.40        7.27      5.38 o 
  -4   5  30       10.71       16.17      4.53 o 
  -3   5  30        2.14        6.83      4.09 o 
  -2   5  30      105.11      117.76     13.50 o 
  -1   5  30       56.12       59.20      8.03 o 
   0   5  30       22.58       20.95      4.59 o 
   1   5  30        3.77        2.25      3.52 o 
   2   5  30        1.67        5.49      3.87 o 
   3   5  30        7.03        2.40      8.10 o 
  -4   6  30        9.59        8.37      6.02 o 
  -3   6  30       11.18        8.44      5.31 o 
  -2   6  30       35.26       23.86      6.36 o 
  -1   6  30        7.47       10.27      5.68 o 
   0   6  30        6.30        8.09      3.78 o 
   1   6  30        1.31        5.03      3.82 o 
   2   6  30        6.45       -2.10      5.04 o 
  -3   7  30       31.17       42.89     11.40 o 
  -2   7  30        1.55       -1.20      6.90 o 
  -1   7  30        2.11        4.91      5.62 o 
   0   7  30        0.75       -0.47      5.17 o 
   1   7  30       39.24       42.44      7.80 o 
  -1   8  30        0.97       15.00      9.30 o 
  -5   0  31        1.17       -4.36      6.30 o 
  -3   0  31      143.59      158.26     10.93 o 
  -1   0  31       33.10       43.96     11.85 o 
   1   0  31       61.15       68.68     12.00 o 
   3   0  31       78.88       87.87     14.10 o 
  -5   1  31        9.17        5.21      3.77 o 
  -4   1  31       18.34       29.78      4.68 o 
  -3   1  31        0.58        0.93      3.17 o 
  -2   1  31       22.91       22.01      3.92 o 
  -1   1  31       46.41       49.95      5.89 o 
   0   1  31       19.62       28.54      4.65 o 
   1   1  31        8.04       10.76      4.77 o 
   2   1  31        5.45        4.13      5.10 o 
   3   1  31       25.04       12.75      5.73 o 
   4   1  31       10.88       17.18      6.66 o 
  -5   2  31        7.73       11.81      4.33 o 
  -4   2  31        0.01       -1.10      3.23 o 
  -3   2  31       16.97       26.48      4.97 o 
  -2   2  31        3.61        2.21      3.01 o 
  -1   2  31       11.95        8.71      3.14 o 
   0   2  31       24.29       15.43      4.00 o 
   1   2  31        3.41        4.90      4.03 o 
   2   2  31        0.18        0.40      4.13 o 
   3   2  31        0.19       -4.24      4.24 o 
  -5   3  31       41.42       39.85      6.19 o 
  -4   3  31        0.61        3.01      4.30 o 
  -3   3  31        0.06        2.53      3.28 o 
  -2   3  31       14.13       24.72      4.09 o 
  -1   3  31       19.03       19.16      4.21 o 
   0   3  31        2.43        0.96      3.16 o 
   1   3  31       42.26       48.74      6.26 o 
   2   3  31        0.00        0.27      4.03 o 
   3   3  31        0.11        0.90      4.45 o 
  -4   4  31       64.72       55.38      5.67 o 
  -3   4  31       12.51        6.56      4.20 o 
  -2   4  31       96.98      129.07      8.46 o 
  -1   4  31       11.63       15.47      6.90 o 
   0   4  31       42.21       54.83      6.27 o 
   1   4  31        2.30        7.03      3.78 o 
   2   4  31        0.40        3.95      4.86 o 
   3   4  31       20.15       18.43     11.70 o 
  -4   5  31        2.90        6.96      4.21 o 
  -3   5  31        2.49        0.07      4.15 o 
  -2   5  31        0.37        6.93      5.55 o 
  -1   5  31        9.86        2.75      4.86 o 
   0   5  31       11.35        7.95      3.97 o 
   1   5  31       17.18       21.07      4.84 o 
   2   5  31        0.10       -1.48      3.61 o 
  -3   6  31        2.07        0.93      4.73 o 
  -2   6  31        0.10       -4.09      4.80 o 
  -1   6  31        9.42        8.36      9.00 o 
   0   6  31        0.59        1.18      3.66 o 
   1   6  31       17.66       26.87      5.17 o 
   2   6  31        9.16        2.52      4.82 o 
  -2   7  31        2.95       -0.30      7.20 o 
  -1   7  31        1.52        5.08      5.40 o 
   0   7  31        7.46       11.40      8.40 o 
  -4   0  32       12.94       17.37      5.93 o 
  -2   0  32        1.46        1.95      4.80 o 
   0   0  32       10.07        0.60      5.10 o 
   2   0  32        7.18        5.10      6.00 o 
  -5   1  32        0.19        2.81      3.84 o 
  -4   1  32       71.55       74.51      6.88 o 
  -3   1  32       33.19       38.10      6.01 o 
  -2   1  32       24.33       27.68      7.94 o 
  -1   1  32        0.04        0.14      2.70 o 
   0   1  32        0.00        0.77      3.08 o 
   1   1  32        0.71        2.39      4.35 o 
   2   1  32        2.30        1.80      4.45 o 
   3   1  32        8.51        8.20      5.40 o 
  -4   2  32       10.71       10.74      5.63 o 
  -3   2  32       49.33       63.67      5.70 o 
  -2   2  32        6.87        4.59      3.12 o 
  -1   2  32       19.65       19.59      4.44 o 
   0   2  32        9.71        8.02      3.66 o 
   1   2  32       21.46       27.76      6.45 o 
   2   2  32        0.36        0.16      4.13 o 
   3   2  32        6.02        6.90      5.50 o 
  -4   3  32        0.87        2.44      4.23 o 
  -3   3  32        0.59       -3.12      3.12 o 
  -2   3  32       40.39       58.97      6.56 o 
  -1   3  32       34.25       35.99      5.43 o 
   0   3  32       45.16       50.28      6.04 o 
   1   3  32        1.01        2.10      3.52 o 
   2   3  32       18.46       23.49      6.25 o 
   3   3  32       23.22       11.70      5.47 o 
  -4   4  32       26.65       36.28      5.41 o 
  -3   4  32        0.01        6.20      4.30 o 
  -2   4  32       14.15       28.38      7.05 o 
  -1   4  32       20.32       13.82      4.46 o 
   0   4  32       14.82        9.44      4.27 o 
   1   4  32        0.90        1.03      3.69 o 
   2   4  32       32.91       39.89     13.35 o 
  -3   5  32        0.49        2.88      4.37 o 
  -2   5  32        9.24       14.47      5.93 o 
  -1   5  32        8.05        4.68      5.10 o 
   0   5  32       31.59       35.45      5.63 o 
   1   5  32        1.51       -0.99      3.91 o 
   2   5  32        0.15        2.26      3.93 o 
  -2   6  32        0.37       -1.80     11.25 o 
  -1   6  32        0.05       -3.96      4.77 o 
   0   6  32        8.56       18.29      5.11 o 
   1   6  32       62.98       73.65      9.39 o 
  -3   0  33       13.14       27.65      6.13 o 
  -1   0  33        0.61       -2.89      5.85 o 
   1   0  33        0.57        6.60      6.60 o 
   3   0  33        1.45        0.00      7.80 o 
  -4   1  33        4.58        1.96      3.60 o 
  -3   1  33        4.47        4.22      4.41 o 
  -2   1  33       16.00       18.53      4.58 o 
  -1   1  33        0.72       -0.67      2.75 o 
   0   1  33        0.66        3.16      3.48 o 
   1   1  33       35.18       37.58      6.96 o 
   2   1  33        1.32        0.47      4.53 o 
  -4   2  33       19.68       28.94      4.93 o 
  -3   2  33        5.73        6.49      3.58 o 
  -2   2  33       10.60        8.45      4.36 o 
  -1   2  33       32.84       23.29      6.81 o 
   0   2  33        4.49        3.22      3.60 o 
   1   2  33        5.93       10.90      5.04 o 
   2   2  33       33.40       38.63      7.81 o 
  -4   3  33       24.89       28.08      6.06 o 
  -3   3  33       16.46       17.35      4.31 o 
  -2   3  33       25.47       37.16      6.50 o 
  -1   3  33       19.39       20.25      4.65 o 
   0   3  33        4.77        7.70      4.05 o 
   1   3  33        0.14        3.24      5.40 o 
   2   3  33        1.06        0.91      4.86 o 
  -3   4  33       11.70        8.02      4.56 o 
  -2   4  33        0.96       -0.68      4.82 o 
  -1   4  33        3.90       -0.48      3.56 o 
   0   4  33        6.68        2.01      5.82 o 
   1   4  33        8.83        7.00      4.27 o 
   2   4  33       29.64       35.99      7.63 o 
  -2   5  33       37.13       56.61      8.49 o 
  -1   5  33        0.58        3.37      3.97 o 
   0   5  33        2.36        0.68      3.88 o 
   1   5  33        0.00        4.16      4.24 o 
  -2   0  34       21.12        6.30      6.75 o 
   0   0  34       11.82       15.60      7.20 o 
   2   0  34       32.51       38.69     10.80 o 
  -3   1  34        2.72        2.58      3.35 o 
  -2   1  34        1.83        2.62      3.35 o 
  -1   1  34        0.06       -0.69      3.35 o 
   0   1  34        1.08        8.56      4.53 o 
   1   1  34        0.23        3.45      4.67 o 
   2   1  34        1.25       -1.38      4.77 o 
  -3   2  34        0.18        1.96      3.46 o 
  -2   2  34        0.22        2.13      4.06 o 
  -1   2  34        0.43        2.88      3.62 o 
   0   2  34        2.78        0.63      5.08 o 
   1   2  34        1.81        3.31      4.44 o 
   2   2  34        2.27       -2.26      5.25 o 
  -3   3  34        2.14       -3.11      3.37 o 
  -2   3  34        5.08       13.92      5.85 o 
  -1   3  34       14.05       15.36      5.10 o 
   0   3  34        1.28       -3.11      4.62 o 
   1   3  34        0.57        1.96      4.86 o 
  -2   4  34        0.40        3.30      5.29 o 
  -1   4  34        0.93        3.28      3.69 o 
   0   4  34       18.87       24.41      6.04 o 
  -3   0  35        2.31        3.30      7.80 o 
  -1   0  35        2.23        1.87      4.80 o 
   1   0  35        0.23        0.30      6.30 o 
  -2   1  35        2.27        2.53      3.38 o 
  -1   1  35        2.70        0.30      3.57 o 
   0   1  35       15.68       14.50      5.29 o 
   1   1  35       22.20       24.22      7.65 o 
  -2   2  35        7.10        6.88      3.68 o 
  -1   2  35        0.25       -3.48      3.48 o 
   0   2  35        9.35       12.19      4.37 o 
   1   2  35        0.02       -1.83      4.44 o 
  -2   3  35       22.45       28.49      9.60 o 
  -1   3  35       13.85       14.87      4.76 o 
   0   3  35       28.58       52.04      8.31 o 
                                                 
